# Supplementary material for: Genomic analyses reveal the stepwise domestication and genetic mechanism of curd biogenesis in cauliflower
Source: Nat Genet. 2024 May 7;56(6):1235–44. doi: 10.1038/s41588-024-01744-4 (PMC11176064; doi:10.1038/s41588-024-01744-4)
Supplement: Supplementary file 4 — Supplementary Tables 1–18. [file 41588_2024_1744_MOESM4_ESM.xlsx]

## Sheet: Readme
	Genomic analyses reveal the stepwise domestication and genetic mechanism of curd biogenesis in cauliflower
	Rui Chen1,8,*, Ke Chen2,3,8, Xingwei Yao1,8, Xiaoli Zhang1,8, Yingxia Yang1, Xiao Su2, Mingjie Lyu1, Qian Wang1, Guan Zhang1, Mengmeng Wang1, Yanhao Li1, Lijin Duan1, Tianyu Xie1, Haichao Li1,4, Yuyao Yang1,4, Hong Zhang1,4, Yutong Guo1,4, Guiying Jia1,4, Xianhong Ge5, Panagiotis F. Sarris6,7, Tao Lin2,*, Deling Sun1,*
	8These authors contributed equally: Rui Chen, Ke Chen, Xingwei Yao, Xiaoli Zhang.
	*Corresponding authors:
	Tao Lin, Tel: +86-10-62733895; Fax: +86-10-62733895; lintao35@cau.edu.cn
	Rui Chen, Tel: +86-22-27950828; Fax: +86-22-27950828; chenrui.taas@gmail.com
	Deling Sun, Tel: +86-22-23784626; Fax: +86-22-23790577; sundeling1961@163.com
	Supplementary tables:
	Supplementary Table 1. Summary and comparison of genome assembly and annotation of cauliflower genome C-8 (V2).
	Supplementary Table 2. Statistics of repetitive sequence in the C-8 (V2) cauliflower genome.
	Supplementary Table 3. Sample list of 971 accessions of B. oleracea used in this study.
	Supplementary Table 4. Statistics of SNPs according to their genomic loci across chromosomes in the cauliflower C-8 (V2) genome.
	Supplementary Table 5. Statistics of InDels according to their genomic loci across chromosomes in the cauliflower C-8 (V2) genome.
	Supplementary Table 6. Nucleotide diversity and variant number of each clade and group.
	Supplementary Table 7. Analysis of identical regions between the 22 wild accessions and cultivated B. oleracea.
	Supplementary Table 8. Putative differentiated regions between Curdless and Green-curd categories (Curd-emergence).
	Supplementary Table 9. Putative differentiated regions between Green-curd and White-curd categories (Curd-improvement).
	Supplementary Table 10. Protein-coding genes located in the putative differentiated regions between Curdless and Green-curd categories (Curd-emergence).
	Supplementary Table 11. Protein-coding genes located in the putative differentiated regions between Green-curd and White-curd categories (Curd-improvement).
	Supplementary Table 12. GO enrichment results of differentiated genes during Curd-emergence and Curd-improvement.
	Supplementary Table 13. Homologs of the Arabidopsis thaliana flowering-related genes in the cauliflower C-8 (V2) genome.
	Supplementary Table 14. Flowering-related genes located in the putative differentiated regions between Curdless and Green-curd categories (Curd-emergence).
	Supplementary Table 15. Flowering-related genes located in the putative differentiated regions between Green-curd and White-curd categories (Curd-improvement).
	Supplementary Table 16. B. oleracea tissue-specific transcriptome data source and log2(FPKM+1) values of CAL1, CAL2 and FUL2 genes.
	Supplementary Table 17. Curd development transcriptome data used in this study.
	Supplementary Table 18. Sequences of primers for Real Time PCR experiments used in this study.

## Sheet: Supplementary Table 1
Supplementary Table 1. Summary and comparison of genome assembly and annotation of cauliflower genome C-8 (V2).
	C-8 (V2)	C-8 (V1)	Korsoa
Assembly size (Mb)	568.52	584.64	552.85
Pseudo-chromosomes (Mb)	557.11 (98.0%)	527.23 (90.2%)	544.39 (98.5%)
Repeat sequence (Mb)	331.36 (58.3%)	331.20 (56.7%)	333.43 (60.7%)
Number of contigs	557	1484	615
Total length of contigs (Mb)	565.79	584.6	549.67
Contig N50 (Mb)	10.57	2.11	4.97
GC level	0.368	0.368	0.363
BUSCO completeness	0.986	0.972	0.972
Number of genes	57983	47772	60640
Mean gene length (bp)	2523	2269	2304
Number of transcripts	97195	47772	70412
Number of transcripts per gene	1.68	1	1.16
a Guo, N. et al. Genome sequencing sheds light on the contribution of structural variants to Brassica oleracea diversification. BMC Biol. 19, 1–15 (2021).

## Sheet: Supplementary Table 2
Supplementary Table 2. Statistics of repetitive sequence in the C-8 (V2) cauliflower genome.
		Length (bp)	Number	Percentage (%)
Retroelements	LTR/Gypsy	76309876	64121	13.42
	LTR/Copia	57663246	43832	10.14
	LINEs	20155056	24655	3.55
	SINEs	2087562	9199	0.37
	sum	156215740	141807	27.48
DNA transposons	hobo-Activator	11984721	33630	2.11
	Tourist/Harbinger	6046746	14883	1.06
	Tc1-IS630-Pogo	3270840	13488	0.58
	sum	21302307	62001	3.75
Satellites		15708008	67707	2.76
Rolling-circles		4828885	6556	0.85
Small RNA		4406447	8750	0.78
Simple repeats		4283656	101249	0.75
Low complexity		1020215	20392	0.18
Unclassified		78647257	222500	13.83

## Sheet: Supplementary Table 3
Supplementary Table 3. Sample list of 971 accessions of B. oleracea used in this study.
Sample ID	Name	Clade	Group	Taxonomy	Source	SRA ID	Raw data	Clean data	Clean (%)	Depth (×)	Genomic coverage (%)
Bnigra_PRJNA516907	OutGroup	-	-	Brassica nigra	PRJNA516907	SRR8483023	34378628130	28260257138	0.822	50.7265	0.434901
Bnigra_PRJNA320480	OutGroup	-	-	Brassica nigra	PRJNA320480	SRR9098293	22393977900	22363743457	0.999	40.1424	0.415468
A046_ChineseCabbage	OutGroup	-	-	Brassica rapa	PRJNA312457	SRR3203593	3869652794	3790269740	0.979	6.80345	0.459954
A009_ChineseCabbage	OutGroup	-	-	Brassica rapa	PRJNA312457	SRR3203984	2684572200	2612052502	0.973	4.68858	0.437014
A013_ChineseCabbage	OutGroup	-	-	Brassica rapa	PRJNA312457	SRR3201305	2906721200	2857086960	0.983	5.12841	0.436786
SRR6453800	Wild	-	-	Brassica insularis	PRJNA428769	SRR6453800	2741551375	2541159090	0.927	4.56132	0.756158
SRR6453595	Wild	-	-	Brassica insularis	PRJNA428769	SRR6453595	2769123441	2596201907	0.938	4.66012	0.757369
SRR6453801	Wild	-	-	Brassica insularis	PRJNA428769	SRR6453801	2757305716	2556332261	0.927	4.58856	0.751993
SRR6453573	Wild	-	-	Brassica insularis	PRJNA428769	SRR6453573	2859089747	2656543194	0.929	4.76844	0.755222
SRR6453611	Wild	-	-	Brassica macrocarpa	PRJNA428769	SRR6453611	2864941262	2672600522	0.933	4.79726	0.766319
SRR4289358	Wild	-	-	Brassica macrocarpa	PRJNA301390	SRR4289358	50611412200	47675497916	0.942	85.5765	0.895845
SRR6453614	Wild	-	-	Brassica macrocarpa	PRJNA428769	SRR6453614	2936650591	2741936872	0.934	4.92172	0.756821
C0_0166	Wild	-	-	Brassica macrocarpa	In this study	-	6215896500	6092799421	0.98	10.9364	0.793034
SRR6453778	Wild	-	-	Brassica rupestris	PRJNA428769	SRR6453778	3198978508	2972171051	0.929	5.33498	0.74252
SRR6453822	Wild	-	-	Brassica villosa	PRJNA428769	SRR6453822	2694385753	2516425184	0.934	4.51693	0.746714
SRR6453602	Wild	-	-	Brassica villosa	PRJNA428769	SRR6453602	2619150534	2445023667	0.934	4.38876	0.742013
SRR6453599	Wild	-	-	Brassica villosa	PRJNA428769	SRR6453599	4674727368	4292451285	0.918	7.70485	0.791882
SRR6453779	Wild	-	-	Brassica rupestris	PRJNA428769	SRR6453779	2926613386	2745431004	0.938	4.92799	0.746296
SRR6453617	Wild	-	-	Brassica rupestris	PRJNA428769	SRR6453617	2899160582	2686034895	0.926	4.82137	0.731567
SRR6453618	Wild	-	-	Brassica rupestris	PRJNA428769	SRR6453618	2599713281	2430192322	0.935	4.36214	0.728943
SRR6453612	Wild	-	-	Brassica rupestris	PRJNA428769	SRR6453612	2719867729	2527442681	0.929	4.5367	0.74781
SRR6453871	Wild	-	-	Brassica hilarionis	PRJNA428769	SRR6453871	2766808584	2594989614	0.938	4.65795	0.762906
SRR9331105	Wild	-	-	Brassica cretica subsp. cretica	PRJNA470925	SRR9331105	49468997400	45139806064	0.912	81.0249	0.877189
SRR9331103	Wild	-	-	Brassica cretica subsp. nivea	PRJNA470925	SRR9331103	43993204800	40975966662	0.931	73.5509	0.837056
SRR9331106	Wild	-	-	Brassica cretica subsp. cretica	PRJNA470925	SRR9331106	31882915200	29557003878	0.927	53.0542	0.843863
SRR9331104	Wild	-	-	Brassica cretica subsp. nivea	PRJNA470925	SRR9331104	49956193800	45658368928	0.914	81.9558	0.855163
C0_0162	Wild	-	-	Brassica cretica	In this study	-	9051736500	8906700465	0.984	15.9873	0.917667
PN_0845	Chinese kale	Clade 1	-	Brassica oleracea var. alboglabra	In this study	-	7127330700	7030448664	0.986	12.6195	0.894958
PN_0846	Chinese kale	Clade 1	-	Brassica oleracea var. alboglabra	In this study	-	7836203400	7710859009	0.984	13.8408	0.888823
PN_0844	Chinese kale	Clade 1	-	Brassica oleracea var. alboglabra	In this study	-	6442214400	6355847210	0.987	11.4086	0.897623
SRR1212994	Chinese kale	Clade 1	-	Brassica oleracea var. oleracea	PRJNA217459	SRR1212994	5098868060	3696972398	0.725	6.63598	0.864589
SRR1212993	Chinese kale	Clade 1	-	Brassica oleracea var. oleracea	PRJNA217459	SRR1212993	5076118740	3678046842	0.725	6.60201	0.86434
C111_ChinKale04	Chinese kale	Clade 1	-	Brassica oleracea var. alboglabra	PRJNA312457	SRR3203270	3110429535	3072550803	0.988	5.51516	0.847359
C0_0049	Chinese kale	Clade 1	-	Brassica oleracea var. alboglabra	In this study	-	6189531300	6078309964	0.982	10.9104	0.866677
C0_0044	Chinese kale	Clade 1	-	Brassica oleracea var. alboglabra	In this study	-	8729814900	8596376413	0.985	15.4303	0.87783
C109_ChinKale02	Chinese kale	Clade 1	-	Brassica oleracea var. alboglabra	PRJNA312457	SRR3203264	5319170400	5094925781	0.958	9.14528	0.86454
C110_ChinKale03	Chinese kale	Clade 1	-	Brassica oleracea var. alboglabra	PRJNA312457	SRR3203269	7281126900	6925690823	0.951	12.4315	0.877827
C108_ChinKale01	Chinese kale	Clade 1	-	Brassica oleracea var. alboglabra	PRJNA312457	SRR3203263	5259370600	5016994669	0.954	9.00539	0.865807
C0_0024	Chinese kale	Clade 1	-	Brassica oleracea var. alboglabra	In this study	-	5724879300	5600823917	0.978	10.0534	0.894409
C0_0023	Chinese kale	Clade 1	-	Brassica oleracea var. alboglabra	In this study	-	6763822200	6603544588	0.976	11.8532	0.900487
C0_0017	Chinese kale	Clade 1	-	Brassica oleracea var. alboglabra	In this study	-	6831771300	6701271122	0.981	12.0286	0.884241
C0_0048	Chinese kale	Clade 1	-	Brassica oleracea var. alboglabra	In this study	-	7093004100	6915947507	0.975	12.414	0.871051
C0_0047	Chinese kale	Clade 1	-	Brassica oleracea var. alboglabra	In this study	-	6187204500	6054549036	0.979	10.8678	0.874816
C0_0012	Chinese kale	Clade 1	-	Brassica oleracea var. alboglabra	In this study	-	6862120800	6768510914	0.986	12.1493	0.886262
C0_0046	Chinese kale	Clade 1	-	Brassica oleracea var. alboglabra	In this study	-	8258013900	8118723888	0.983	14.5729	0.875559
C0_0037	Chinese kale	Clade 1	-	Brassica oleracea var. alboglabra	In this study	-	6665958000	6376907579	0.957	11.4464	0.877344
C0_0045	Chinese kale	Clade 1	-	Brassica oleracea var. alboglabra	In this study	-	6722014500	6605752572	0.983	11.8572	0.865639
C0_0040	Chinese kale	Clade 1	-	Brassica oleracea var. alboglabra	In this study	-	7704759300	7446874701	0.967	13.367	0.876279
C0_0041	Chinese kale	Clade 1	-	Brassica oleracea var. alboglabra	In this study	-	6584437200	6474622601	0.983	11.6218	0.870904
C0_0053	Chinese kale	Clade 1	-	Brassica oleracea var. alboglabra	In this study	-	7301229600	7145907525	0.979	12.8267	0.87236
C0_0051	Chinese kale	Clade 1	-	Brassica oleracea var. alboglabra	In this study	-	5993210100	5863307478	0.978	10.5245	0.863262
C0_0052	Chinese kale	Clade 1	-	Brassica oleracea var. alboglabra	In this study	-	6139817100	6007850323	0.979	10.784	0.864349
C0_0026	Chinese kale	Clade 1	-	Brassica oleracea var. alboglabra	In this study	-	6329720100	6238553948	0.986	11.1981	0.883527
C0_0015	Chinese kale	Clade 1	-	Brassica oleracea var. alboglabra	In this study	-	7104964200	7011075573	0.987	12.5847	0.898538
C0_0016	Chinese kale	Clade 1	-	Brassica oleracea var. alboglabra	In this study	-	7906108500	7788166281	0.985	13.9796	0.900996
C0_0002	Chinese kale	Clade 1	-	Brassica oleracea var. alboglabra	In this study	-	7080824400	6992203823	0.987	12.5508	0.901885
C0_0022	Chinese kale	Clade 1	-	Brassica oleracea var. alboglabra	In this study	-	6423124500	6318848223	0.984	11.3422	0.885616
C0_0033	Chinese kale	Clade 1	-	Brassica oleracea var. alboglabra	In this study	-	8873799000	8746495326	0.986	15.6998	0.876378
C0_0035	Chinese kale	Clade 1	-	Brassica oleracea var. alboglabra	In this study	-	6148467600	6032175743	0.981	10.8276	0.862052
C0_0013	Chinese kale	Clade 1	-	Brassica oleracea var. alboglabra	In this study	-	6713967300	6613457774	0.985	11.871	0.905896
C0_0018	Chinese kale	Clade 1	-	Brassica oleracea var. alboglabra	In this study	-	6982985700	6872786933	0.984	12.3365	0.899932
C0_0027	Chinese kale	Clade 1	-	Brassica oleracea var. alboglabra	In this study	-	6196142700	6086048670	0.982	10.9243	0.892677
C0_0020	Chinese kale	Clade 1	-	Brassica oleracea var. alboglabra	In this study	-	6230361900	6128047810	0.984	10.9997	0.896212
C0_0050	Chinese kale	Clade 1	-	Brassica oleracea var. alboglabra	In this study	-	6466113000	6307265067	0.975	11.3214	0.870203
C0_0021	Chinese kale	Clade 1	-	Brassica oleracea var. alboglabra	In this study	-	7115863200	6998792248	0.984	12.5627	0.891443
C0_0019	Chinese kale	Clade 1	-	Brassica oleracea var. alboglabra	In this study	-	7136802300	7018184093	0.983	12.5975	0.897225
C0_0039	Chinese kale	Clade 1	-	Brassica oleracea var. alboglabra	In this study	-	7284504000	7144920035	0.981	12.825	0.873309
C0_0032	Chinese kale	Clade 1	-	Brassica oleracea var. alboglabra	In this study	-	6983400000	6862126855	0.983	12.3174	0.893095
C0_0031	Chinese kale	Clade 1	-	Brassica oleracea var. alboglabra	In this study	-	8893742700	8695260811	0.978	15.6078	0.877904
C0_0006	Chinese kale	Clade 1	-	Brassica oleracea var. alboglabra	In this study	-	5950293000	5865967000	0.986	10.5293	0.893268
C0_0004	Chinese kale	Clade 1	-	Brassica oleracea var. alboglabra	In this study	-	6275660100	6199789862	0.988	11.1285	0.904115
C0_0042	Chinese kale	Clade 1	-	Brassica oleracea var. alboglabra	In this study	-	6993855300	6846007623	0.979	12.2884	0.868241
C0_0036	Chinese kale	Clade 1	-	Brassica oleracea var. alboglabra	In this study	-	6468777300	6337391290	0.98	11.3755	0.868797
C0_0011	Chinese kale	Clade 1	-	Brassica oleracea var. alboglabra	In this study	-	5820312000	5733167890	0.985	10.2909	0.8935
C0_0034	Chinese kale	Clade 1	-	Brassica oleracea var. alboglabra	In this study	-	8661265200	8495698243	0.981	15.2496	0.878848
C0_0014	Chinese kale	Clade 1	-	Brassica oleracea var. alboglabra	In this study	-	7045314900	6899034379	0.979	12.3836	0.897721
C0_0009	Chinese kale	Clade 1	-	Brassica oleracea var. alboglabra	In this study	-	7467258600	7360608951	0.986	13.2121	0.900905
C0_0025	Chinese kale	Clade 1	-	Brassica oleracea var. alboglabra	In this study	-	7135881300	7033985765	0.986	12.6258	0.899972
C0_0005	Chinese kale	Clade 1	-	Brassica oleracea var. alboglabra	In this study	-	6917853300	6777809883	0.98	12.166	0.898813
C0_0003	Chinese kale	Clade 1	-	Brassica oleracea var. alboglabra	In this study	-	7346283600	7234587010	0.985	12.9859	0.897411
C0_0008	Chinese kale	Clade 1	-	Brassica oleracea var. alboglabra	In this study	-	7042785300	6950133820	0.987	12.4753	0.903177
C0_0043	Chinese kale	Clade 1	-	Brassica oleracea var. alboglabra	In this study	-	6503578200	6382420389	0.981	11.4563	0.873682
C0_0010	Chinese kale	Clade 1	-	Brassica oleracea var. alboglabra	In this study	-	5878498500	5795639772	0.986	10.403	0.888711
C0_0007	Chinese kale	Clade 1	-	Brassica oleracea var. alboglabra	In this study	-	6309332100	6219338059	0.986	11.1636	0.885348
C0_0038	Chinese kale	Clade 1	-	Brassica oleracea var. alboglabra	In this study	-	7380713100	7188583055	0.974	12.9033	0.872848
C0_0001	Chinese kale	Clade 1	-	Brassica oleracea var. alboglabra	In this study	-	7816139100	7705789250	0.986	13.8317	0.893491
C053_Kohlrabi08	Kohlrabi	Clade 2	-	Brassica oleracea var. gongylodes	PRJNA312457	SRR3203074	6908558200	6902231505	0.999	12.3894	0.943167
SRR6453782	Feral	Clade 2	-	Brassica incana	PRJNA428769	SRR6453782	2831642076	2624087402	0.927	4.71018	0.867134
SRR6453781	Feral	Clade 2	-	Brassica incana	PRJNA428769	SRR6453781	2787985981	2609778703	0.936	4.68449	0.856345
C0_0165	Kohlrabi	Clade 2	-	Brassica oleracea var. gongylodes	In this study	-	5781637500	5696221776	0.985	10.2246	0.901602
C051_Kohlrabi06	Kohlrabi	Clade 2	-	Brassica oleracea var. gongylodes	PRJNA312457	SRR3203056	5143284600	5136636756	0.999	9.22015	0.726079
C052_Kohlrabi07	Kohlrabi	Clade 2	-	Brassica oleracea var. gongylodes	PRJNA312457	SRR3203072	6938172000	6930327543	0.999	12.4398	0.940325
C0_0174	Kohlrabi	Clade 2	-	Brassica oleracea var. gongylodes	In this study	-	7033616700	6932037752	0.986	12.4429	0.865026
C0_0168	Kohlrabi	Clade 2	-	Brassica oleracea var. gongylodes	In this study	-	7048227900	6906619348	0.98	12.3972	0.870049
C062_Kohlrabi17	Kohlrabi	Clade 2	-	Brassica oleracea var. gongylodes	PRJNA312457	SRR3203086	6556459100	6287391831	0.959	11.2857	0.874226
C0_0171	Kohlrabi	Clade 2	-	Brassica oleracea var. gongylodes	In this study	-	9228520500	9105773672	0.987	16.3447	0.888835
C0_0169	Kohlrabi	Clade 2	-	Brassica oleracea var. gongylodes	In this study	-	6545975400	6403042471	0.978	11.4933	0.879769
C0_0170	Kohlrabi	Clade 2	-	Brassica oleracea var. gongylodes	In this study	-	7691154300	7579956740	0.986	13.6059	0.902134
C063_Kohlrabi18	Kohlrabi	Clade 2	-	Brassica oleracea var. gongylodes	PRJNA312457	SRR3203087	4656096400	4494624832	0.965	8.06775	0.862537
C0_0173	Kohlrabi	Clade 2	-	Brassica oleracea var. gongylodes	In this study	-	7420692000	7316845246	0.986	13.1336	0.874537
C0_0172	Kohlrabi	Clade 2	-	Brassica oleracea var. gongylodes	In this study	-	8163715800	8034743072	0.984	14.4222	0.878535
C064_Kohlrabi19	Kohlrabi	Clade 2	-	Brassica oleracea var. gongylodes	PRJNA312457	SRR3203089	4753152800	4539984251	0.955	8.14917	0.856523
C060_Kohlrabi15	Kohlrabi	Clade 2	-	Brassica oleracea var. gongylodes	PRJNA312457	SRR3203083	7249252000	7243338412	0.999	13.0016	0.88309
C047_Kohlrabi02	Kohlrabi	Clade 2	-	Brassica oleracea var. gongylodes	PRJNA312457	SRR3203052	7555200600	7531325476	0.997	13.5186	0.887757
C0_0175	Kohlrabi	Clade 2	-	Brassica oleracea var. gongylodes	In this study	-	7639890000	7467773830	0.977	13.4045	0.87854
C061_Kohlrabi16	Kohlrabi	Clade 2	-	Brassica oleracea var. gongylodes	PRJNA312457	SRR3203084	4558735200	4260859795	0.935	7.64815	0.853977
C049_Kohlrabi04	Kohlrabi	Clade 2	-	Brassica oleracea var. gongylodes	PRJNA312457	SRR3203054	7491104600	7479582742	0.998	13.4257	0.890371
C055_Kohlrabi10	Kohlrabi	Clade 2	-	Brassica oleracea var. gongylodes	PRJNA312457	SRR3203076	7645926800	7632695662	0.998	13.7005	0.89102
C046_Kohlrabi01	Kohlrabi	Clade 2	-	Brassica oleracea var. gongylodes	PRJNA312457	SRR3203051	6910105600	6902741815	0.999	12.3903	0.885556
C057_Kohlrabi12	Kohlrabi	Clade 2	-	Brassica oleracea var. gongylodes	PRJNA312457	SRR3203079	7740241400	7730077182	0.999	13.8753	0.888676
C056_Kohlrabi11	Kohlrabi	Clade 2	-	Brassica oleracea var. gongylodes	PRJNA312457	SRR3203077	7408415000	7401541397	0.999	13.2856	0.887799
C050_Kohlrabi05	Kohlrabi	Clade 2	-	Brassica oleracea var. gongylodes	PRJNA312457	SRR3203055	7480622600	7471273948	0.999	13.4108	0.889601
C054_Kohlrabi09	Kohlrabi	Clade 2	-	Brassica oleracea var. gongylodes	PRJNA312457	SRR3203075	7516669000	7506712813	0.999	13.4744	0.889
C058_Kohlrabi13	Kohlrabi	Clade 2	-	Brassica oleracea var. gongylodes	PRJNA312457	SRR3203080	7589330800	7575187726	0.998	13.5973	0.892034
C059_Kohlrabi14	Kohlrabi	Clade 2	-	Brassica oleracea var. gongylodes	PRJNA312457	SRR3203082	7647793400	7632178200	0.998	13.6996	0.88683
C048_Kohlrabi03	Kohlrabi	Clade 2	-	Brassica oleracea var. gongylodes	PRJNA312457	SRR3203053	7213878400	7205646761	0.999	12.934	0.884701
C0_0157	Lacinato kale	Clade 2	-	Brassica oleracea var. palmifolia	In this study	-	6184442400	6070947807	0.982	10.8972	0.885844
C0_0146	Lacinato kale	Clade 2	-	Brassica oleracea var. palmifolia	In this study	-	7621866000	7502810098	0.984	13.4674	0.916088
C0_0163	Feral	Clade 2	-	Brassica oleracea var. oleracea	In this study	-	8482079400	8337384446	0.983	14.9654	0.928951
C026_Cabbage026	Cabbage	Clade 2	-	Brassica oleracea var. capitata	PRJNA312457	SRR3202836	3951944666	3896723182	0.986	6.99453	0.866021
SRR6453823	Feral	Clade 2	-	Brassica villosa	PRJNA428769	SRR6453823	1471582769	1375496256	0.935	2.46899	0.701081
C118_Wild000001	Feral	Clade 2	-	Wild (CGN06903/France)	PRJNA312457	SRR3203367	6812155800	6805514450	0.999	12.2157	0.912311
SRR6453613	Feral	Clade 2	-	Brassica montana	PRJNA428769	SRR6453613	2999804184	2796410201	0.932	5.01949	0.848083
C119_Wild000002	Feral	Clade 2	-	Wild (CGN18947/Germany)	PRJNA312457	SRR3203368	6795142000	6787531380	0.999	12.1835	0.906554
C116_CurlKale01	Curly kale	Clade 2	-	Brassica oleracea var. sabellica	PRJNA312457	SRR3203293	7405083600	7399112297	0.999	13.2812	0.882356
C0_0142	Curly kale	Clade 2	-	Brassica oleracea var. sabellica	In this study	-	7751442300	7642061933	0.986	13.7173	0.908103
C0_0127	Curly kale	Clade 2	-	Brassica oleracea var. sabellica	In this study	-	6920943900	6815044929	0.985	12.2329	0.863462
C117_CurlKale02	Curly kale	Clade 2	-	Brassica oleracea var. sabellica	PRJNA312457	SRR3203366	6847886600	6841224849	0.999	12.2798	0.882615
C0_0143	Curly kale	Clade 2	-	Brassica oleracea var. sabellica	In this study	-	9460170000	9324259129	0.986	16.7368	0.910289
C113_Brussels02	Brussels sprouts	Clade 2	-	Brassica oleracea var. gemmifera	PRJNA312457	SRR3203278	5362337000	5091331473	0.949	9.13883	0.882878
C0_0129	Brussels sprouts	Clade 2	-	Brassica oleracea var. gemmifera	In this study	-	6559273800	6447703045	0.983	11.5735	0.902466
C0_0141	Brussels sprouts	Clade 2	-	Brassica oleracea var. gemmifera	In this study	-	7608488100	7493596859	0.985	13.4508	0.897485
C0_0132	Brussels sprouts	Clade 2	-	Brassica oleracea var. gemmifera	In this study	-	5884106100	5798857528	0.986	10.4088	0.898166
C112_Brussels01	Brussels sprouts	Clade 2	-	Brassica oleracea var. gemmifera	PRJNA312457	SRR3203273	4641872900	4381928991	0.944	7.86546	0.864588
SRR6453863	Feral	Clade 2	-	Brassica oleracea var. oleracea	PRJNA428769	SRR6453863	2804759063	2615940000	0.933	4.69555	0.853707
C0_0134	Brussels sprouts	Clade 2	-	Brassica oleracea var. gemmifera	In this study	-	7556144100	7458346256	0.987	13.3876	0.906262
C0_0128	Brussels sprouts	Clade 2	-	Brassica oleracea var. gemmifera	In this study	-	8057205000	7927365501	0.984	14.2294	0.916925
C0_0133	Brussels sprouts	Clade 2	-	Brassica oleracea var. gemmifera	In this study	-	8500536300	8378899492	0.986	15.0399	0.9133
C0_0149	Brussels sprouts	Clade 2	-	Brassica oleracea var. gemmifera	In this study	-	7741252800	7621340098	0.985	13.6801	0.898563
C0_0130	Brussels sprouts	Clade 2	-	Brassica oleracea var. gemmifera	In this study	-	8844595800	8669102337	0.98	15.5608	0.901897
C0_0135	Brussels sprouts	Clade 2	-	Brassica oleracea var. gemmifera	In this study	-	7343901600	7236163551	0.985	12.9888	0.891916
C0_0136	Brussels sprouts	Clade 2	-	Brassica oleracea var. gemmifera	In this study	-	8347701600	8134841922	0.975	14.6019	0.898361
C0_0131	Brussels sprouts	Clade 2	-	Brassica oleracea var. gemmifera	In this study	-	6625901100	6496855921	0.981	11.6617	0.887511
C0_0148	Savoy cabbage	Clade 2	-	Brassica oleracea var. capitata	In this study	-	7756571100	7650345785	0.986	13.7322	0.903765
C0_0147	Savoy cabbage	Clade 2	-	Brassica oleracea var. capitata	In this study	-	7867052400	7727160164	0.982	13.8701	0.906862
C0_0159	Kale	Clade 2	-	Brassica oleracea var. acephala	In this study	-	6242369400	6146663452	0.985	11.0331	0.894375
C0_0144	Kale	Clade 2	-	Brassica oleracea var. acephala	In this study	-	8666308200	8546299218	0.986	15.3404	0.905033
C114_Kale000001	Kale	Clade 2	-	Brassica oleracea var. acephala	PRJNA312457	SRR3203281	3923937874	3882572393	0.989	6.96913	0.855915
C115_Kale000002	Kale	Clade 2	-	Brassica oleracea var. acephala	PRJNA312457	SRR3203286	6703693600	6405606477	0.956	11.4979	0.906662
C0_0145	Kale	Clade 2	-	Brassica oleracea var. acephala	In this study	-	8867499900	8749798873	0.987	15.7057	0.874116
C0_0139	Cabbage	Clade 2	-	Brassica oleracea var. capitata	In this study	-	6661169700	6500736226	0.976	11.6687	0.903708
C0_0138	Cabbage	Clade 2	-	Brassica oleracea var. capitata	In this study	-	7460970000	7355698385	0.986	13.2033	0.894543
C0_0140	Cabbage	Clade 2	-	Brassica oleracea var. capitata	In this study	-	7210868700	7117927919	0.987	12.7765	0.891944
C0_0137	Cabbage	Clade 2	-	Brassica oleracea var. capitata	In this study	-	7221805800	7091188202	0.982	12.7285	0.894077
C030_PointCab01	Cabbage	Clade 2	-	Brassica oleracea var. capitata	PRJNA312457	SRR3202869	7152258000	7146169995	0.999	12.8272	0.88468
C032_PointCab03	Cabbage	Clade 2	-	Brassica oleracea var. capitata	PRJNA312457	SRR3202873	7012846600	7007035589	0.999	12.5775	0.882839
C031_PointCab02	Cabbage	Clade 2	-	Brassica oleracea var. capitata	PRJNA312457	SRR3202870	8290484600	8282908918	0.999	14.8676	0.885745
C024_Cabbage024	Cabbage	Clade 2	-	Brassica oleracea var. capitata	PRJNA312457	SRR3202834	1954004538	1930524093	0.988	3.46525	0.782559
C027_Cabbage027	Cabbage	Clade 2	-	Brassica oleracea var. capitata	PRJNA312457	SRR3202837	3999808922	3935587284	0.984	7.06429	0.850173
C039_WhiteCab07	Cabbage	Clade 2	-	Brassica oleracea var. capitata	PRJNA312457	SRR3202885	7283428600	7277246228	0.999	13.0625	0.892741
C028_Cabbage028	Cabbage	Clade 2	-	Brassica oleracea var. capitata	PRJNA312457	SRR3202838	1918960619	1894287136	0.987	3.4002	0.749639
C005_Cabbage005	Cabbage	Clade 2	-	Brassica oleracea var. capitata	PRJNA312457	SRR3202032	4341801600	4276308956	0.985	7.67588	0.877211
C001_Cabbage001	Cabbage	Clade 2	-	Brassica oleracea var. capitata	PRJNA312457	SRR3202000	6874927200	6867282410	0.999	12.3266	0.899014
C045_Cabbage031	Cabbage	Clade 2	-	Brassica oleracea var. capitata	PRJNA312457	SRR3203050	6044401500	5772888055	0.955	10.3622	0.88868
C044_Cabbage030	Cabbage	Clade 2	-	Brassica oleracea var. capitata	PRJNA312457	SRR3203049	5228326800	4643585951	0.888	8.33513	0.873072
C025_Cabbage025	Cabbage	Clade 2	-	Brassica oleracea var. capitata	PRJNA312457	SRR3202835	2985941038	2984466645	1	5.35705	0.853845
C042_WhiteCab10	Cabbage	Clade 2	-	Brassica oleracea var. capitata	PRJNA312457	SRR3203047	5848999200	5832430676	0.997	10.4691	0.873406
C006_Cabbage006	Cabbage	Clade 2	-	Brassica oleracea var. capitata	PRJNA312457	SRR3202033	7056836400	7013037760	0.994	12.5882	0.878371
C043_WhiteCab11	Cabbage	Clade 2	-	Brassica oleracea var. capitata	PRJNA312457	SRR3203048	5680513400	5645235132	0.994	10.1331	0.874522
C022_Cabbage022	Cabbage	Clade 2	-	Brassica oleracea var. capitata	PRJNA312457	SRR3202827	5174709600	4966381566	0.96	8.91454	0.870402
C008_Cabbage008	Cabbage	Clade 2	-	Brassica oleracea var. capitata	PRJNA312457	SRR3202041	6963136200	6957456545	0.999	12.4885	0.88394
C034_WhiteCab02	Cabbage	Clade 2	-	Brassica oleracea var. capitata	PRJNA312457	SRR3202876	7351186800	7345302885	0.999	13.1847	0.888394
C037_WhiteCab05	Cabbage	Clade 2	-	Brassica oleracea var. capitata	PRJNA312457	SRR3202882	7413413800	7405900890	0.999	13.2934	0.883457
C009_Cabbage009	Cabbage	Clade 2	-	Brassica oleracea var. capitata	PRJNA312457	SRR3202042	7036865600	7016724690	0.997	12.5949	0.880991
C007_Cabbage007	Cabbage	Clade 2	-	Brassica oleracea var. capitata	PRJNA312457	SRR3202040	6952160600	6945491867	0.999	12.467	0.879088
C029_Cabbage029	Cabbage	Clade 2	-	Brassica oleracea var. capitata	PRJNA312457	SRR3202868	6390098000	6382709721	0.999	11.4568	0.906554
C036_WhiteCab04	Cabbage	Clade 2	-	Brassica oleracea var. capitata	PRJNA312457	SRR3202881	7708747400	7695245905	0.998	13.8128	0.887604
C035_WhiteCab03	Cabbage	Clade 2	-	Brassica oleracea var. capitata	PRJNA312457	SRR3202877	7358910600	7351780513	0.999	13.1963	0.889234
C015_Cabbage015	Cabbage	Clade 2	-	Brassica oleracea var. capitata	PRJNA312457	SRR3202806	5486462100	5254713556	0.958	9.43209	0.864619
C040_WhiteCab08	Cabbage	Clade 2	-	Brassica oleracea var. capitata	PRJNA312457	SRR3202912	7227465000	7221181409	0.999	12.9619	0.883728
C011_Cabbage011	Cabbage	Clade 2	-	Brassica oleracea var. capitata	PRJNA312457	SRR3202044	4032327000	3868044462	0.959	6.94305	0.82704
C019_Cabbage019	Cabbage	Clade 2	-	Brassica oleracea var. capitata	PRJNA312457	SRR3202810	6261380400	6013647975	0.96	10.7944	0.876442
C012_Cabbage012	Cabbage	Clade 2	-	Brassica oleracea var. capitata	PRJNA312457	SRR3202802	8717073900	8401572404	0.964	15.0806	0.882632
C003_Cabbage003	Cabbage	Clade 2	-	Brassica oleracea var. capitata	PRJNA312457	SRR3202029	7052908200	7047127730	0.999	12.6494	0.876401
C041_WhiteCab09	Cabbage	Clade 2	-	Brassica oleracea var. capitata	PRJNA312457	SRR3203045	7346344800	7337316001	0.999	13.1703	0.882631
C014_Cabbage014	Cabbage	Clade 2	-	Brassica oleracea var. capitata	PRJNA312457	SRR3202805	5258474400	5075843095	0.965	9.11102	0.82494
C002_Cabbage002	Cabbage	Clade 2	-	Brassica oleracea var. capitata	PRJNA312457	SRR3202020	7191331200	7175536427	0.998	12.8799	0.883969
C021_Cabbage021	Cabbage	Clade 2	-	Brassica oleracea var. capitata	PRJNA312457	SRR3202820	4243910300	4103876836	0.967	7.36637	0.852796
C004_Cabbage004	Cabbage	Clade 2	-	Brassica oleracea var. capitata	PRJNA312457	SRR3202031	7155521200	7146269104	0.999	12.8274	0.879941
C020_Cabbage020	Cabbage	Clade 2	-	Brassica oleracea var. capitata	PRJNA312457	SRR3202811	4412113700	4276573157	0.969	7.67635	0.856007
C013_Cabbage013	Cabbage	Clade 2	-	Brassica oleracea var. capitata	PRJNA312457	SRR3202803	3728646000	3605003821	0.967	6.4709	0.830252
C017_Cabbage017	Cabbage	Clade 2	-	Brassica oleracea var. capitata	PRJNA312457	SRR3202808	7631833100	7355444024	0.964	13.2029	0.875146
C038_WhiteCab06	Cabbage	Clade 2	-	Brassica oleracea var. capitata	PRJNA312457	SRR3202883	6773666000	6767594518	0.999	12.1477	0.890639
C0_0164	Cabbage	Clade 2	-	Brassica oleracea var. capitata	In this study	-	7581289200	7463006120	0.984	13.3959	0.907068
C018_Cabbage018	Cabbage	Clade 2	-	Brassica oleracea var. capitata	PRJNA312457	SRR3202809	4230547200	4079155551	0.964	7.32199	0.855733
C016_Cabbage016	Cabbage	Clade 2	-	Brassica oleracea var. capitata	PRJNA312457	SRR3202807	4299761300	4142339167	0.963	7.43541	0.852474
C010_Cabbage010	Cabbage	Clade 2	-	Brassica oleracea var. capitata	PRJNA312457	SRR3202043	3768290700	3587706670	0.952	6.43985	0.833103
C023_Cabbage023	Cabbage	Clade 2	-	Brassica oleracea var. capitata	PRJNA312457	SRR3202833	5113947400	4845853313	0.948	8.6982	0.873983
C033_WhiteCab01	Cabbage	Clade 2	-	Brassica oleracea var. capitata	PRJNA312457	SRR3202875	7368247600	7356780976	0.998	13.2053	0.885837
C0_0029	Broccoli	Clade 3	-	Brassica oleracea var. italica	In this study	-	6370112700	6283856672	0.986	11.2794	0.912023
C106_Broccoli22	Broccoli	Clade 3	-	Brassica oleracea var. italica	PRJNA312457	SRR3203260	4446448300	4281519711	0.963	7.68523	0.873064
C0_0160	Broccoli	Clade 3	-	Brassica oleracea var. italica	In this study	-	6272371500	6185117672	0.986	11.1021	0.917495
C0_0182	Broccoli	Clade 3	-	Brassica oleracea var. italica	In this study	-	11220289500	10988789199	0.979	19.7246	0.894185
C0_0181	Broccoli	Clade 3	-	Brassica oleracea var. italica	In this study	-	6298231200	6091454580	0.967	10.934	0.877361
C0_0188	Broccoli	Clade 3	-	Brassica oleracea var. italica	In this study	-	6448831500	6303744696	0.978	11.3151	0.88471
C0_0186	Broccoli	Clade 3	-	Brassica oleracea var. italica	In this study	-	6781048500	6581546208	0.971	11.8137	0.886773
C0_0189	Broccoli	Clade 3	-	Brassica oleracea var. italica	In this study	-	6254663700	6101907927	0.976	10.9528	0.889379
C0_0193	Broccoli	Clade 3	-	Brassica oleracea var. italica	In this study	-	8848464300	8716738775	0.985	15.6464	0.897449
C095_Broccoli11	Broccoli	Clade 3	-	Brassica oleracea var. italica	PRJNA312457	SRR3203204	6674768800	6666116235	0.999	11.9655	0.9408
C096_Broccoli12	Broccoli	Clade 3	-	Brassica oleracea var. italica	PRJNA312457	SRR3203206	6627508200	6620696400	0.999	11.884	0.932876
C0_0184	Broccoli	Clade 3	-	Brassica oleracea var. italica	In this study	-	8283550800	8119970183	0.98	14.5752	0.904173
C105_Broccoli21	Broccoli	Clade 3	-	Brassica oleracea var. italica	PRJNA312457	SRR3203259	3710529500	3571196724	0.962	6.41022	0.850686
C098_Broccoli14	Broccoli	Clade 3	-	Brassica oleracea var. italica	PRJNA312457	SRR3203219	6909429400	6894495360	0.998	12.3755	0.890355
C102_Broccoli18	Broccoli	Clade 3	-	Brassica oleracea var. italica	PRJNA312457	SRR3203255	4184544800	4010094667	0.958	7.19803	0.865178
C092_Broccoli08	Broccoli	Clade 3	-	Brassica oleracea var. italica	PRJNA312457	SRR3203181	7013680600	7002404329	0.998	12.5692	0.897013
C0_0191	Broccoli	Clade 3	-	Brassica oleracea var. italica	In this study	-	8855586900	8711636161	0.984	15.6372	0.886622
C0_0185	Broccoli	Clade 3	-	Brassica oleracea var. italica	In this study	-	9113561100	8939169499	0.981	16.0456	0.895921
C0_0192	Broccoli	Clade 3	-	Brassica oleracea var. italica	In this study	-	9297007200	9169144865	0.986	16.4584	0.886994
C090_Broccoli06	Broccoli	Clade 3	-	Brassica oleracea var. italica	PRJNA312457	SRR3203172	6924383000	6903285234	0.997	12.3912	0.892543
C091_Broccoli07	Broccoli	Clade 3	-	Brassica oleracea var. italica	PRJNA312457	SRR3203176	6851193200	6845674864	0.999	12.2878	0.895325
C099_Broccoli15	Broccoli	Clade 3	-	Brassica oleracea var. italica	PRJNA312457	SRR3203228	6969526600	6961381430	0.999	12.4955	0.900234
C101_Broccoli17	Broccoli	Clade 3	-	Brassica oleracea var. italica	PRJNA312457	SRR3203244	7169457600	7139746131	0.996	12.8157	0.899216
C093_Broccoli09	Broccoli	Clade 3	-	Brassica oleracea var. italica	PRJNA312457	SRR3203187	6909264200	6889411570	0.997	12.3663	0.897681
C0_0187	Broccoli	Clade 3	-	Brassica oleracea var. italica	In this study	-	5705485800	5577804764	0.978	10.012	0.882839
C0_0177	Broccoli	Clade 3	-	Brassica oleracea var. italica	In this study	-	8597796300	8420268012	0.979	15.1142	0.893318
C0_0180	Broccoli	Clade 3	-	Brassica oleracea var. italica	In this study	-	6326886900	6154981007	0.973	11.0481	0.881868
C103_Broccoli19	Broccoli	Clade 3	-	Brassica oleracea var. italica	PRJNA312457	SRR3203257	4579159100	4388030322	0.958	7.87642	0.8736
C094_Broccoli10	Broccoli	Clade 3	-	Brassica oleracea var. italica	PRJNA312457	SRR3203201	7885613400	7873125637	0.998	14.1321	0.896579
C0_0179	Broccoli	Clade 3	-	Brassica oleracea var. italica	In this study	-	6127800000	6010718693	0.981	10.7891	0.884464
C087_Broccoli03	Broccoli	Clade 3	-	Brassica oleracea var. italica	PRJNA312457	SRR3203165	7226809200	7221122828	0.999	12.9618	0.888019
C089_Broccoli05	Broccoli	Clade 3	-	Brassica oleracea var. italica	PRJNA312457	SRR3203169	6842829400	6824189643	0.997	12.2493	0.896247
C088_Broccoli04	Broccoli	Clade 3	-	Brassica oleracea var. italica	PRJNA312457	SRR3203166	6322429800	6309778566	0.998	11.3259	0.886514
C086_Broccoli02	Broccoli	Clade 3	-	Brassica oleracea var. italica	PRJNA312457	SRR3203164	7563552600	7549284753	0.998	13.5508	0.893797
C097_Broccoli13	Broccoli	Clade 3	-	Brassica oleracea var. italica	PRJNA312457	SRR3203212	6909615200	6896084087	0.998	12.3783	0.891498
C0_0190	Broccoli	Clade 3	-	Brassica oleracea var. italica	In this study	-	7312745100	7188222951	0.983	12.9027	0.88228
C0_0178	Broccoli	Clade 3	-	Brassica oleracea var. italica	In this study	-	6304384500	6088222449	0.966	10.9282	0.880977
C100_Broccoli16	Broccoli	Clade 3	-	Brassica oleracea var. italica	PRJNA312457	SRR3203237	6994640800	6977062937	0.997	12.5237	0.886741
C085_Broccoli01	Broccoli	Clade 3	-	Brassica oleracea var. italica	PRJNA312457	SRR3203163	7531528200	7517554513	0.998	13.4938	0.883319
C104_Broccoli20	Broccoli	Clade 3	-	Brassica oleracea var. italica	PRJNA312457	SRR3203258	4128942000	3985928896	0.965	7.15465	0.862789
C0_0123	Broccoli	Clade 3	-	Brassica oleracea var. italica	In this study	-	6308132700	6223310674	0.987	11.1707	0.872857
C107_Broccoli23	Broccoli	Clade 3	-	Brassica oleracea var. italica	PRJNA312457	SRR3203261	4674799800	4507691335	0.964	8.09121	0.879536
PN_0847	Purple cauliflower	Clade 3	-	Brassica oleracea var. botrytis	In this study	-	5919328800	5830509813	0.985	10.4656	0.886309
YC_0163	Purple cauliflower	Clade 3	-	Brassica oleracea var. botrytis	In this study	-	6939696900	6818116418	0.982	12.2384	0.874281
C082_Cauliflo18	Purple cauliflower (Putative)	Clade 3	-	Brassica oleracea var. botrytis	PRJNA312457	SRR3203155	4637790100	4516481281	0.974	8.10698	0.894661
C0_0028	Broccoli	Clade 3	-	Brassica oleracea var. italica	In this study	-	7149744900	7033281247	0.984	12.6246	0.902893
C0_0151	Cauliflower	Clade 4	Romanesco	Brassica oleracea var. botrytis	In this study	-	7256804100	7145129249	0.985	12.8253	0.952034
C0_0152	Cauliflower	Clade 4	Romanesco	Brassica oleracea var. botrytis	In this study	-	11092848900	10864550283	0.979	19.5016	0.955599
C0_0158	Cauliflower	Clade 4	Romanesco	Brassica oleracea var. botrytis	In this study	-	7092700200	6954922329	0.981	12.4839	0.948224
C0_0150	Cauliflower	Clade 4	Romanesco	Brassica oleracea var. botrytis	In this study	-	6473274300	6371685820	0.984	11.437	0.943502
C0_0183	Cauliflower	Clade 4	Romanesco	Brassica oleracea var. botrytis	In this study	-	7390020300	7147221263	0.967	12.8291	0.889077
PN_0835	Cauliflower	Clade 4	Romanesco	Brassica oleracea var. botrytis	In this study	-	6127964400	6037021775	0.985	10.8363	0.910366
C066_Cauliflo02	Cauliflower	Clade 4	Romanesco	Brassica oleracea var. botrytis	PRJNA312457	SRR3203104	7625849200	7609997431	0.998	13.6598	0.891621
C065_Cauliflo01	Cauliflower	Clade 4	Romanesco	Brassica oleracea var. botrytis	PRJNA312457	SRR3203096	7585219600	7574454379	0.999	13.596	0.895865
PN_0822	Cauliflower	Clade 4	Romanesco	Brassica oleracea var. botrytis	In this study	-	6408751200	6323802324	0.987	11.3511	0.927195
PN_0817	Cauliflower	Clade 4	Romanesco	Brassica oleracea var. botrytis	In this study	-	95233993200	93696521593	0.984	168.183	0.937891
PN_0820	Cauliflower	Clade 4	Romanesco	Brassica oleracea var. botrytis	In this study	-	10584018600	10429740638	0.985	18.7212	0.912249
PN_0816	Cauliflower	Clade 4	Romanesco	Brassica oleracea var. botrytis	In this study	-	107717863800	105913010261	0.983	190.111	0.94511
PN_0829	Cauliflower	Clade 4	Romanesco	Brassica oleracea var. botrytis	In this study	-	5930391600	5850218388	0.986	10.501	0.891331
PN_0818	Cauliflower	Clade 4	Romanesco	Brassica oleracea var. botrytis	In this study	-	32030211900	31572155327	0.986	56.6713	0.939795
C067_Cauliflo03	Cauliflower	Clade 4	Romanesco	Brassica oleracea var. botrytis	PRJNA312457	SRR3203105	7201103200	7184405985	0.998	12.8958	0.902759
PN_0823	Cauliflower	Clade 4	Romanesco	Brassica oleracea var. botrytis	In this study	-	8489924700	8379405359	0.987	15.0408	0.898357
PN_0828	Cauliflower	Clade 4	Romanesco	Brassica oleracea var. botrytis	In this study	-	6905867400	6779810544	0.982	12.1696	0.908301
PN_0838	Cauliflower	Clade 4	Romanesco	Brassica oleracea var. botrytis	In this study	-	7727530200	6920203079	0.896	12.4216	0.912848
PN_0821	Cauliflower	Clade 4	Romanesco	Brassica oleracea var. botrytis	In this study	-	9024553800	8912120896	0.988	15.9971	0.899047
C070_Cauliflo06	Cauliflower	Clade 4	ELMC	Brassica oleracea var. botrytis	PRJNA312457	SRR3203108	7130175200	7086991480	0.994	12.721	0.91381
C069_Cauliflo05	Cauliflower	Clade 4	ELMC	Brassica oleracea var. botrytis	PRJNA312457	SRR3203107	7239828800	7219164329	0.997	12.9582	0.9149
C074_Cauliflo10	Cauliflower	Clade 4	ELMC	Brassica oleracea var. botrytis	PRJNA312457	SRR3203120	6842441400	6836468413	0.999	12.2713	0.920978
C073_Cauliflo09	Cauliflower	Clade 4	ELMC	Brassica oleracea var. botrytis	PRJNA312457	SRR3203119	7207803200	7190000609	0.998	12.9059	0.921536
C075_Cauliflo11	Cauliflower	Clade 4	ELMC	Brassica oleracea var. botrytis	PRJNA312457	SRR3203127	6860958600	6853353184	0.999	12.3016	0.919344
C076_Cauliflo12	Cauliflower	Clade 4	ELMC	Brassica oleracea var. botrytis	PRJNA312457	SRR3203131	6546493400	6540213981	0.999	11.7395	0.899738
C072_Cauliflo08	Cauliflower	Clade 4	ELMC	Brassica oleracea var. botrytis	PRJNA312457	SRR3203115	7313580600	7306824076	0.999	13.1156	0.922094
C071_Cauliflo07	Cauliflower	Clade 4	ELMC	Brassica oleracea var. botrytis	PRJNA312457	SRR3203109	7129273800	7113825753	0.998	12.7692	0.922892
C078_Cauliflo14	Cauliflower	Clade 4	ELMC	Brassica oleracea var. botrytis	PRJNA312457	SRR3203140	7542704000	7527462403	0.998	13.5116	0.931721
PN_0746	Cauliflower	Clade 4	ELMC	Brassica oleracea var. botrytis	In this study	-	6700564800	6583569030	0.983	11.8174	0.907408
C079_Cauliflo15	Cauliflower	Clade 4	ELMC	Brassica oleracea var. botrytis	PRJNA312457	SRR3203144	6860360800	6854600114	0.999	12.3039	0.932551
C083_Cauliflo19	Cauliflower	Clade 4	ELMC	Brassica oleracea var. botrytis	PRJNA312457	SRR3203157	4067639600	3925778628	0.965	7.04668	0.899841
PN_0757	Cauliflower	Clade 4	ELMC	Brassica oleracea var. botrytis	In this study	-	9342483000	9176961899	0.982	16.4724	0.927573
PN_0739	Cauliflower	Clade 4	ELMC	Brassica oleracea var. botrytis	In this study	-	6110612700	5999707626	0.982	10.7693	0.913667
PN_0779	Cauliflower	Clade 4	ELMC	Brassica oleracea var. botrytis	In this study	-	7179837000	6977809427	0.972	12.525	0.916783
PN_0738	Cauliflower	Clade 4	ELMC	Brassica oleracea var. botrytis	In this study	-	10765566600	10600561798	0.985	19.0278	0.92185
PN_0758	Cauliflower	Clade 4	ELMC	Brassica oleracea var. botrytis	In this study	-	6143077200	6004551582	0.977	10.778	0.906524
PN_0774	Cauliflower	Clade 4	ELMC	Brassica oleracea var. botrytis	In this study	-	10172034600	10002844734	0.983	17.9549	0.922047
PN_0708	Cauliflower	Clade 4	ELMC	Brassica oleracea var. botrytis	In this study	-	7374267900	7149671843	0.97	12.8335	0.916166
PN_0613	Cauliflower	Clade 4	ELMC	Brassica oleracea var. botrytis	In this study	-	6490608000	6397592810	0.986	11.4835	0.913718
PN_0765	Cauliflower	Clade 4	ELMC	Brassica oleracea var. botrytis	In this study	-	7941489600	7733229475	0.974	13.881	0.923519
PN_0727	Cauliflower	Clade 4	ELMC	Brassica oleracea var. botrytis	In this study	-	7201918500	6609119551	0.918	11.8632	0.91039
PN_0717	Cauliflower	Clade 4	ELMC	Brassica oleracea var. botrytis	In this study	-	6219146100	6114922719	0.983	10.9761	0.911493
PN_0650	Cauliflower	Clade 4	ELMC	Brassica oleracea var. botrytis	In this study	-	6629611200	6534657078	0.986	11.7296	0.914351
PN_0775	Cauliflower	Clade 4	ELMC	Brassica oleracea var. botrytis	In this study	-	6617318700	6513012683	0.984	11.6907	0.915337
PN_0764	Cauliflower	Clade 4	ELMC	Brassica oleracea var. botrytis	In this study	-	7488270300	7369045652	0.984	13.2273	0.913192
C068_Cauliflo04	Cauliflower	Clade 4	ELMC	Brassica oleracea var. botrytis	PRJNA312457	SRR3203106	7381486200	7372677666	0.999	13.2338	0.942499
PN_0827	Cauliflower	Clade 4	ELMC	Brassica oleracea var. botrytis	In this study	-	7805077500	7697823923	0.986	13.8174	0.939487
YC_0108	Cauliflower	Clade 4	LMC	Brassica oleracea var. botrytis	In this study	-	6971752200	6887268238	0.988	12.3625	0.90635
PN_0807	Cauliflower	Clade 4	LMC	Brassica oleracea var. botrytis	In this study	-	7003295100	6889686959	0.984	12.3668	0.927911
PN_0675	Cauliflower	Clade 4	LMC	Brassica oleracea var. botrytis	In this study	-	9878832300	9711334104	0.983	17.4316	0.935091
PN_0810	Cauliflower	Clade 4	LMC	Brassica oleracea var. botrytis	In this study	-	9241169100	9090518193	0.984	16.3173	0.938156
PN_0726	Cauliflower	Clade 4	LMC	Brassica oleracea var. botrytis	In this study	-	7613217300	7350257620	0.965	13.1935	0.935405
PN_0323	Cauliflower	Clade 4	LMC	Brassica oleracea var. botrytis	In this study	-	6961131300	6878690895	0.988	12.3471	0.902617
PN_0277	Cauliflower	Clade 4	LMC	Brassica oleracea var. botrytis	In this study	-	6655502100	6558999280	0.986	11.7733	0.930288
PN_0767	Cauliflower	Clade 4	LMC	Brassica oleracea var. botrytis	In this study	-	6976470000	6831337595	0.979	12.2621	0.93734
PN_0750	Cauliflower	Clade 4	LMC	Brassica oleracea var. botrytis	In this study	-	8679684900	8512968239	0.981	15.2806	0.935163
PN_0663	Cauliflower	Clade 4	LMC	Brassica oleracea var. botrytis	In this study	-	6224673600	6126700923	0.984	10.9973	0.93258
PN_0551	Cauliflower	Clade 4	LMC	Brassica oleracea var. botrytis	In this study	-	6913964100	6815038231	0.986	12.2328	0.924725
PN_0719	Cauliflower	Clade 4	LMC	Brassica oleracea var. botrytis	In this study	-	9329393100	8451399720	0.906	15.1701	0.92997
PN_0026	Cauliflower	Clade 4	LMC	Brassica oleracea var. botrytis	In this study	-	8141556600	8035375485	0.987	14.4233	0.937487
SN_0053	Cauliflower	Clade 4	LMC	Brassica oleracea var. botrytis	In this study	-	6931494900	6821749789	0.984	12.2449	0.898545
PN_0667	Cauliflower	Clade 4	LMC	Brassica oleracea var. botrytis	In this study	-	6657204900	6575999499	0.988	11.8038	0.930683
YC_0060	Cauliflower	Clade 4	LMC	Brassica oleracea var. botrytis	In this study	-	6713244300	6637410284	0.989	11.914	0.9144
PN_0517	Cauliflower	Clade 4	LMC	Brassica oleracea var. botrytis	In this study	-	6491707200	6398397845	0.986	11.485	0.916259
PN_0240	Cauliflower	Clade 4	LMC	Brassica oleracea var. botrytis	In this study	-	7371179700	7267029859	0.986	13.0442	0.939419
PN_0175	Cauliflower	Clade 4	LMC	Brassica oleracea var. botrytis	In this study	-	6811754100	6705783857	0.984	12.0367	0.938967
PN_0374	Cauliflower	Clade 4	LMC	Brassica oleracea var. botrytis	In this study	-	7072245600	6945517744	0.982	12.467	0.912194
SN_0125	Cauliflower	Clade 4	LMC	Brassica oleracea var. botrytis	In this study	-	7409144700	7283394516	0.983	13.0735	0.905798
SN_0008	Cauliflower	Clade 4	LMC	Brassica oleracea var. botrytis	In this study	-	7299428100	7192104169	0.985	12.9097	0.902927
PN_0812	Cauliflower	Clade 4	LMC	Brassica oleracea var. botrytis	In this study	-	8213495400	8076641521	0.983	14.4974	0.937221
PN_0530	Cauliflower	Clade 4	LMC	Brassica oleracea var. botrytis	In this study	-	6741917400	6640580346	0.985	11.9197	0.907751
PN_0662	Cauliflower	Clade 4	LMC	Brassica oleracea var. botrytis	In this study	-	9423901800	9303584444	0.987	16.6997	0.936841
PN_0632	Cauliflower	Clade 4	LMC	Brassica oleracea var. botrytis	In this study	-	6991006500	6798223219	0.972	12.2027	0.924671
PN_0806	Cauliflower	Clade 4	LMC	Brassica oleracea var. botrytis	In this study	-	8556256200	8429444954	0.985	15.1307	0.937986
PN_0729	Cauliflower	Clade 4	LMC	Brassica oleracea var. botrytis	In this study	-	7116517500	7003320434	0.984	12.5708	0.94769
PN_0481	Cauliflower	Clade 4	LMC	Brassica oleracea var. botrytis	In this study	-	6331971000	6257384126	0.988	11.2319	0.922104
PN_0707	Cauliflower	Clade 4	LMC	Brassica oleracea var. botrytis	In this study	-	10803891900	10622426431	0.983	19.067	0.936575
PN_0329	Cauliflower	Clade 4	LMC	Brassica oleracea var. botrytis	In this study	-	6942731100	6850042272	0.987	12.2957	0.897138
PN_0732	Cauliflower	Clade 4	LMC	Brassica oleracea var. botrytis	In this study	-	8730789300	8584827104	0.983	15.4096	0.935724
PN_0748	Cauliflower	Clade 4	LMC	Brassica oleracea var. botrytis	In this study	-	8587297200	8390118180	0.977	15.0601	0.935299
PN_0013	Cauliflower	Clade 4	LMC	Brassica oleracea var. botrytis	In this study	-	7001158800	6866473402	0.981	12.3252	0.936546
PN_0809	Cauliflower	Clade 4	LMC	Brassica oleracea var. botrytis	In this study	-	12421408200	12256773111	0.987	22.0006	0.941953
PN_0802	Cauliflower	Clade 4	LMC	Brassica oleracea var. botrytis	In this study	-	6836971500	6696188858	0.979	12.0195	0.936384
SN_1455	Cauliflower	Clade 4	LMC	Brassica oleracea var. botrytis	In this study	-	6872197800	6761754244	0.984	12.1372	0.926784
PN_0339	Cauliflower	Clade 4	LMC	Brassica oleracea var. botrytis	In this study	-	6926547300	6794074058	0.981	12.1952	0.894951
C0_0101	Cauliflower	Clade 4	LMC	Brassica oleracea var. botrytis	In this study	-	6890950500	6755277966	0.98	12.1256	0.927831
C0_0167	Cauliflower	Clade 4	LMC	Brassica oleracea var. botrytis	In this study	-	9331670700	9210058933	0.987	16.5318	0.954637
PN_0668	Cauliflower	Clade 4	LMC	Brassica oleracea var. botrytis	In this study	-	7462502400	7342747406	0.984	13.1801	0.942279
PN_0638	Cauliflower	Clade 4	LMC	Brassica oleracea var. botrytis	In this study	-	6886102200	6794695589	0.987	12.1963	0.934887
PN_0341	Cauliflower	Clade 4	LMC	Brassica oleracea var. botrytis	In this study	-	6372573600	6286494565	0.986	11.2841	0.908533
C0_0176	Cauliflower	Clade 4	LMC	Brassica oleracea var. botrytis	In this study	-	8615629200	8492607523	0.986	15.244	0.942402
PN_0417	Cauliflower	Clade 4	LMC	Brassica oleracea var. botrytis	In this study	-	6853512600	6751913176	0.985	12.1195	0.900678
PN_0723	Cauliflower	Clade 4	LMC	Brassica oleracea var. botrytis	In this study	-	7187093100	6483505769	0.902	11.6377	0.929504
PN_0653	Cauliflower	Clade 4	LMC	Brassica oleracea var. botrytis	In this study	-	6836760900	6349837787	0.929	11.3978	0.914186
PN_0781	Cauliflower	Clade 4	LMC	Brassica oleracea var. botrytis	In this study	-	7630879800	7498780198	0.983	13.4601	0.93637
PN_0480	Cauliflower	Clade 4	LMC	Brassica oleracea var. botrytis	In this study	-	7030264800	6933967646	0.986	12.4463	0.911149
PN_0054	Cauliflower	Clade 4	LMC	Brassica oleracea var. botrytis	In this study	-	7404922200	7301972787	0.986	13.1069	0.936869
PN_0751	Cauliflower	Clade 4	LMC	Brassica oleracea var. botrytis	In this study	-	8361241200	8149254239	0.975	14.6277	0.932954
PN_0669	Cauliflower	Clade 4	LMC	Brassica oleracea var. botrytis	In this study	-	8371406700	8242919703	0.985	14.7959	0.929123
PN_0753	Cauliflower	Clade 4	LMC	Brassica oleracea var. botrytis	In this study	-	8229293100	8109060233	0.985	14.5556	0.931871
PN_0674	Cauliflower	Clade 4	LMC	Brassica oleracea var. botrytis	In this study	-	12220402200	11973822384	0.98	21.4927	0.940653
PN_0052	Cauliflower	Clade 4	LMC	Brassica oleracea var. botrytis	In this study	-	6617471700	6474497100	0.978	11.6216	0.93078
PN_0285	Cauliflower	Clade 4	LMC	Brassica oleracea var. botrytis	In this study	-	7648333500	7538682083	0.986	13.5318	0.934824
PN_0756	Cauliflower	Clade 4	LMC	Brassica oleracea var. botrytis	In this study	-	7294626000	6994632847	0.959	12.5552	0.926648
PN_0327	Cauliflower	Clade 4	LMC	Brassica oleracea var. botrytis	In this study	-	6778734900	6690516397	0.987	12.0093	0.90338
PN_0713	Cauliflower	Clade 4	LMC	Brassica oleracea var. botrytis	In this study	-	6840660000	6647417058	0.972	11.932	0.931853
PN_0367	Cauliflower	Clade 4	LMC	Brassica oleracea var. botrytis	In this study	-	6782672700	6691322687	0.987	12.0108	0.904343
PN_0672	Cauliflower	Clade 4	LMC	Brassica oleracea var. botrytis	In this study	-	6763227600	6607305862	0.977	11.86	0.933068
PN_0800	Cauliflower	Clade 4	LMC	Brassica oleracea var. botrytis	In this study	-	10244517900	9985515660	0.975	17.9238	0.936859
YC_0076	Cauliflower	Clade 4	LMC	Brassica oleracea var. botrytis	In this study	-	7036132800	6953749965	0.988	12.4818	0.904029
PN_0406	Cauliflower	Clade 4	LMC	Brassica oleracea var. botrytis	In this study	-	6883615800	6778995178	0.985	12.1681	0.902783
PN_0478	Cauliflower	Clade 4	LMC	Brassica oleracea var. botrytis	In this study	-	7085024100	6973323418	0.984	12.517	0.906426
PN_0784	Cauliflower	Clade 4	LMC	Brassica oleracea var. botrytis	In this study	-	7400762100	7289293977	0.985	13.0841	0.932605
PN_0664	Cauliflower	Clade 4	LMC	Brassica oleracea var. botrytis	In this study	-	7519046100	7389065964	0.983	13.2632	0.937062
PN_0720	Cauliflower	Clade 4	LMC	Brassica oleracea var. botrytis	In this study	-	7022270100	6936347252	0.988	12.4506	0.930688
PN_0610	Cauliflower	Clade 4	LMC	Brassica oleracea var. botrytis	In this study	-	7766851200	7647984528	0.985	13.728	0.934895
PN_0614	Cauliflower	Clade 4	LMC	Brassica oleracea var. botrytis	In this study	-	7204668900	7048526706	0.978	12.6519	0.939305
PN_0759	Cauliflower	Clade 4	LMC	Brassica oleracea var. botrytis	In this study	-	7015848900	6892548476	0.982	12.372	0.935027
PN_0737	Cauliflower	Clade 4	LMC	Brassica oleracea var. botrytis	In this study	-	7317345300	7149699008	0.977	12.8335	0.936338
PN_0783	Cauliflower	Clade 4	LMC	Brassica oleracea var. botrytis	In this study	-	7039836300	6966584510	0.99	12.5049	0.930603
PN_0772	Cauliflower	Clade 4	LMC	Brassica oleracea var. botrytis	In this study	-	7596492900	7446175529	0.98	13.3657	0.93632
C0_0156	Cauliflower	Clade 4	LMC	Brassica oleracea var. botrytis	In this study	-	6664851600	6538336204	0.981	11.7362	0.951907
C0_0155	Cauliflower	Clade 4	LMC	Brassica oleracea var. botrytis	In this study	-	6764652600	6668275809	0.986	11.9694	0.954198
PN_0778	Cauliflower	Clade 4	LMC	Brassica oleracea var. botrytis	In this study	-	7740680100	7568848762	0.978	13.5859	0.933211
PN_0615	Cauliflower	Clade 4	LMC	Brassica oleracea var. botrytis	In this study	-	6798134100	6707586077	0.987	12.04	0.932309
PN_0670	Cauliflower	Clade 4	LMC	Brassica oleracea var. botrytis	In this study	-	6141107700	6024280911	0.981	10.8134	0.926998
PN_0654	Cauliflower	Clade 4	LMC	Brassica oleracea var. botrytis	In this study	-	6816011700	6717517917	0.986	12.0578	0.928146
C0_0102	Cauliflower	Clade 4	EMC-1	Brassica oleracea var. botrytis	In this study	-	5851054800	5749051311	0.983	10.3194	0.932756
SN_1438	Cauliflower	Clade 4	EMC-1	Brassica oleracea var. botrytis	In this study	-	7362807600	7246723734	0.984	13.0077	0.923226
PN_0714	Cauliflower	Clade 4	EMC-1	Brassica oleracea var. botrytis	In this study	-	13749817800	13457563792	0.979	24.156	0.937188
C0_0100	Cauliflower	Clade 4	EMC-1	Brassica oleracea var. botrytis	In this study	-	6159264900	6042457829	0.981	10.8461	0.939814
C081_Cauliflo17	Cauliflower	Clade 4	EMC-1	Brassica oleracea var. botrytis	PRJNA312457	SRR3203151	5032797300	4904224505	0.974	8.80297	0.923474
PN_0082	Cauliflower	Clade 4	EMC-1	Brassica oleracea var. botrytis	In this study	-	6379035900	6275916580	0.984	11.2651	0.940296
PN_0549	Cauliflower	Clade 4	EMC-1	Brassica oleracea var. botrytis	In this study	-	6913008900	6800273671	0.984	12.2063	0.897842
C0_0154	Cauliflower	Clade 4	EMC-1	Brassica oleracea var. botrytis	In this study	-	7390041900	7280457197	0.985	13.0683	0.949951
C0_0153	Cauliflower	Clade 4	EMC-1	Brassica oleracea var. botrytis	In this study	-	8380592400	8256915687	0.985	14.821	0.953952
PN_0342	Cauliflower	Clade 4	EMC-1	Brassica oleracea var. botrytis	In this study	-	7223607300	7132100531	0.987	12.802	0.927332
YC_0123	Cauliflower	Clade 4	EMC-1	Brassica oleracea var. botrytis	In this study	-	7224042000	7095124730	0.982	12.7356	0.910848
PN_0455	Cauliflower	Clade 4	EMC-1	Brassica oleracea var. botrytis	In this study	-	7158273300	7044246720	0.984	12.6443	0.898838
YC_0034	Cauliflower	Clade 4	EMC-1	Brassica oleracea var. botrytis	In this study	-	6784296600	6684792449	0.985	11.9991	0.909109
YC_0153	Cauliflower	Clade 4	EMC-1	Brassica oleracea var. botrytis	In this study	-	7030063200	6927030941	0.985	12.4339	0.919691
YC_0048	Cauliflower	Clade 4	EMC-1	Brassica oleracea var. botrytis	In this study	-	7052418000	6965650860	0.988	12.5032	0.887686
PN_0643	Cauliflower	Clade 4	EMC-1	Brassica oleracea var. botrytis	In this study	-	6736393500	6638567766	0.985	11.9161	0.917584
PN_0607	Cauliflower	Clade 4	EMC-1	Brassica oleracea var. botrytis	In this study	-	9860942700	9662633116	0.98	17.3442	0.928205
YC_0062	Cauliflower	Clade 4	EMC-1	Brassica oleracea var. botrytis	In this study	-	6766376100	6685149451	0.988	11.9997	0.907175
YC_0061	Cauliflower	Clade 4	EMC-1	Brassica oleracea var. botrytis	In this study	-	7262705700	7176683833	0.988	12.882	0.915292
YC_0086	Cauliflower	Clade 4	EMC-1	Brassica oleracea var. botrytis	In this study	-	6961031100	6884220737	0.989	12.357	0.913242
YC_0084	Cauliflower	Clade 4	EMC-1	Brassica oleracea var. botrytis	In this study	-	6399606300	6327371297	0.989	11.3575	0.907853
PN_0633	Cauliflower	Clade 4	EMC-1	Brassica oleracea var. botrytis	In this study	-	6950301600	6801927053	0.979	12.2093	0.928671
PN_0369	Cauliflower	Clade 4	EMC-1	Brassica oleracea var. botrytis	In this study	-	6835717500	6740756945	0.986	12.0995	0.909999
PN_0012	Cauliflower	Clade 4	EMC-1	Brassica oleracea var. botrytis	In this study	-	7741790700	7629412572	0.985	13.6946	0.934275
YC_0029	Cauliflower	Clade 4	EMC-1	Brassica oleracea var. botrytis	In this study	-	7220973300	7112076434	0.985	12.766	0.911279
PN_0685	Cauliflower	Clade 4	EMC-1	Brassica oleracea var. botrytis	In this study	-	7324067400	7110160821	0.971	12.7626	0.929053
SN_1443	Cauliflower	Clade 4	EMC-1	Brassica oleracea var. botrytis	In this study	-	6853757100	6761867000	0.987	12.1374	0.927249
PN_0315	Cauliflower	Clade 4	EMC-1	Brassica oleracea var. botrytis	In this study	-	6978716700	6890929625	0.987	12.3691	0.9125
YC_0059	Cauliflower	Clade 4	EMC-1	Brassica oleracea var. botrytis	In this study	-	7196410800	7112235518	0.988	12.7663	0.905781
PN_0712	Cauliflower	Clade 4	EMC-1	Brassica oleracea var. botrytis	In this study	-	7583344800	7471193687	0.985	13.4106	0.928807
PN_0754	Cauliflower	Clade 4	EMC-1	Brassica oleracea var. botrytis	In this study	-	6544582800	6448435645	0.985	11.5748	0.942674
PN_0813	Cauliflower	Clade 4	EMC-1	Brassica oleracea var. botrytis	In this study	-	8820315900	8672397237	0.983	15.5668	0.931435
YC_0080	Cauliflower	Clade 4	EMC-1	Brassica oleracea var. botrytis	In this study	-	6809195700	6732860774	0.989	12.0853	0.915554
PN_0220	Cauliflower	Clade 4	EMC-1	Brassica oleracea var. botrytis	In this study	-	6959579100	6863192911	0.986	12.3193	0.932995
PN_0688	Cauliflower	Clade 4	EMC-1	Brassica oleracea var. botrytis	In this study	-	9248535000	9126602532	0.987	16.382	0.946223
PN_0686	Cauliflower	Clade 4	EMC-1	Brassica oleracea var. botrytis	In this study	-	8032419900	7909796260	0.984734	14.1979	0.921631
YC_0071	Cauliflower	Clade 4	EMC-1	Brassica oleracea var. botrytis	In this study	-	6999844200	6919931321	0.989	12.4211	0.905821
PN_0815	Cauliflower	Clade 4	EMC-1	Brassica oleracea var. botrytis	In this study	-	37345780500	36781477810	0.985	66.0219	0.94621
PN_0665	Cauliflower	Clade 4	EMC-1	Brassica oleracea var. botrytis	In this study	-	7285241700	7158603979	0.983	12.8495	0.924896
PN_0687	Cauliflower	Clade 4	EMC-1	Brassica oleracea var. botrytis	In this study	-	8191953900	8055336800	0.983	14.4591	0.927118
YC_0150	Cauliflower	Clade 4	EMC-1	Brassica oleracea var. botrytis	In this study	-	7399424700	7289380090	0.985	13.0843	0.898686
PN_0154	Cauliflower	Clade 4	EMC-1	Brassica oleracea var. botrytis	In this study	-	7113807600	6922999357	0.973	12.4266	0.935633
PN_0786	Cauliflower	Clade 4	EMC-1	Brassica oleracea var. botrytis	In this study	-	6683949900	6574564939	0.984	11.8012	0.916511
PN_0777	Cauliflower	Clade 4	EMC-1	Brassica oleracea var. botrytis	In this study	-	6587829600	6472251281	0.982	11.6175	0.915015
PN_0730	Cauliflower	Clade 4	EMC-1	Brassica oleracea var. botrytis	In this study	-	9247036800	9124907859	0.987	16.379	0.923419
PN_0761	Cauliflower	Clade 4	EMC-1	Brassica oleracea var. botrytis	In this study	-	6820123200	6707881732	0.984	12.0405	0.90749
PN_0062	Cauliflower	Clade 4	EMC-1	Brassica oleracea var. botrytis	In this study	-	7152204900	6988982149	0.977	12.5451	0.929791
YC_0085	Cauliflower	Clade 4	EMC-1	Brassica oleracea var. botrytis	In this study	-	6787155300	6709133101	0.989	12.0427	0.913479
PN_0689	Cauliflower	Clade 4	EMC-1	Brassica oleracea var. botrytis	In this study	-	7584764400	7458073468	0.983	13.3871	0.944551
PN_0794	Cauliflower	Clade 4	EMC-1	Brassica oleracea var. botrytis	In this study	-	6807295200	6674901445	0.981	11.9813	0.945067
PN_0276	Cauliflower	Clade 4	EMC-1	Brassica oleracea var. botrytis	In this study	-	6556118100	6452562744	0.984	11.5822	0.939552
PN_0271	Cauliflower	Clade 4	EMC-1	Brassica oleracea var. botrytis	In this study	-	6260282700	6156582758	0.983	11.0509	0.94037
PN_0808	Cauliflower	Clade 4	EMC-1	Brassica oleracea var. botrytis	In this study	-	8647357200	8516143896	0.985	15.2863	0.937226
PN_0676	Cauliflower	Clade 4	EMC-1	Brassica oleracea var. botrytis	In this study	-	9775481100	9632385296	0.985	17.2899	0.937215
PN_0347	Cauliflower	Clade 4	EMC-1	Brassica oleracea var. botrytis	In this study	-	6447695100	6360730834	0.987	11.4174	0.903297
PN_0797	Cauliflower	Clade 4	EMC-1	Brassica oleracea var. botrytis	In this study	-	6943775700	6345987322	0.914	11.3909	0.931031
PN_0711	Cauliflower	Clade 4	EMC-1	Brassica oleracea var. botrytis	In this study	-	6260833200	6115161513	0.977	10.9766	0.932505
C0_0085	Cauliflower	Clade 4	EMC-1	Brassica oleracea var. botrytis	In this study	-	7167925500	7010885192	0.978	12.5844	0.952339
PN_0731	Cauliflower	Clade 4	EMC-1	Brassica oleracea var. botrytis	In this study	-	18657495300	15870162575	0.851	28.4866	0.968136
C084_Cauliflo20	Cauliflower	Clade 4	EMC-1	Brassica oleracea var. botrytis	PRJNA312457	SRR3203160	5316923200	5122785856	0.963	9.19529	0.963827
PN_0601	Cauliflower	Clade 4	EMC-1	Brassica oleracea var. botrytis	In this study	-	12243942900	11951735588	0.976	21.4531	0.975764
PN_0785	Cauliflower	Clade 4	EMC-1	Brassica oleracea var. botrytis	In this study	-	8437643700	8329729098	0.987	14.9517	0.971373
PN_0292	Cauliflower	Clade 4	EMC-1	Brassica oleracea var. botrytis	In this study	-	10653438600	10482540564	0.984	18.8159	0.973764
PN_0762	Cauliflower	Clade 4	EMC-1	Brassica oleracea var. botrytis	In this study	-	7242033000	7132752499	0.985	12.8031	0.957016
PN_0646	Cauliflower	Clade 4	EMC-1	Brassica oleracea var. botrytis	In this study	-	6815295900	6710192213	0.985	12.0446	0.954028
PN_0611	Cauliflower	Clade 4	EMC-1	Brassica oleracea var. botrytis	In this study	-	6766261800	6675423287	0.987	11.9822	0.957011
YC_0067	Cauliflower	Clade 4	EMC-1	Brassica oleracea var. botrytis	In this study	-	6592584900	6515408121	0.988	11.695	0.932014
YC_0023	Cauliflower	Clade 4	EMC-1	Brassica oleracea var. botrytis	In this study	-	6794551200	6710928721	0.988	12.046	0.913293
PN_0625	Cauliflower	Clade 4	EMC-1	Brassica oleracea var. botrytis	In this study	-	7313768400	7211080547	0.986	12.9437	0.950261
PN_0359	Cauliflower	Clade 4	EMC-1	Brassica oleracea var. botrytis	In this study	-	6805042800	6710558983	0.986	12.0453	0.905564
PN_0011	Cauliflower	Clade 4	EMC-1	Brassica oleracea var. botrytis	In this study	-	7012311000	6891936726	0.983	12.3709	0.952225
PN_0081	Cauliflower	Clade 4	EMC-1	Brassica oleracea var. botrytis	In this study	-	8547043500	8362641463	0.978	15.0108	0.953457
PN_0773	Cauliflower	Clade 4	EMC-1	Brassica oleracea var. botrytis	In this study	-	6943606200	6844179456	0.986	12.2851	0.943346
PN_0647	Cauliflower	Clade 4	EMC-1	Brassica oleracea var. botrytis	In this study	-	7080666000	6977004997	0.985	12.5236	0.944426
PN_0671	Cauliflower	Clade 4	EMC-1	Brassica oleracea var. botrytis	In this study	-	8135872500	8004147775	0.984	14.3673	0.946405
PN_0734	Cauliflower	Clade 4	EMC-1	Brassica oleracea var. botrytis	In this study	-	6056585100	5851525437	0.966	10.5034	0.954343
PN_0728	Cauliflower	Clade 4	EMC-1	Brassica oleracea var. botrytis	In this study	-	10621446000	10474186945	0.986	18.8009	0.944022
PN_0051	Cauliflower	Clade 4	EMC-1	Brassica oleracea var. botrytis	In this study	-	6478825200	6391208583	0.986	11.4721	0.946425
PN_0710	Cauliflower	Clade 4	EMC-1	Brassica oleracea var. botrytis	In this study	-	9374055900	9161065541	0.977	16.4439	0.950506
PN_0366	Cauliflower	Clade 4	EMC-1	Brassica oleracea var. botrytis	In this study	-	7073993400	6962864758	0.984	12.4982	0.921301
PN_0725	Cauliflower	Clade 4	EMC-1	Brassica oleracea var. botrytis	In this study	-	6059446200	5959107041	0.983	10.6965	0.934016
PN_0452	Cauliflower	Clade 4	EMC-1	Brassica oleracea var. botrytis	In this study	-	7313772900	7212509597	0.986	12.9463	0.910404
PN_0362	Cauliflower	Clade 4	EMC-1	Brassica oleracea var. botrytis	In this study	-	7032904500	6942624976	0.987	12.4619	0.924745
PN_0055	Cauliflower	Clade 4	EMC-1	Brassica oleracea var. botrytis	In this study	-	12060420000	11815602836	0.98	21.2087	0.952017
PN_0332	Cauliflower	Clade 4	EMC-1	Brassica oleracea var. botrytis	In this study	-	6580680300	6496714415	0.987	11.6615	0.8984
PN_0801	Cauliflower	Clade 4	EMC-1	Brassica oleracea var. botrytis	In this study	-	6913585200	6807366682	0.985	12.2191	0.93656
PN_0321	Cauliflower	Clade 4	EMC-1	Brassica oleracea var. botrytis	In this study	-	6815439000	6721764081	0.986	12.0654	0.926223
PN_0799	Cauliflower	Clade 4	EMC-1	Brassica oleracea var. botrytis	In this study	-	9585317100	9382648110	0.979	16.8416	0.945633
PN_0724	Cauliflower	Clade 4	EMC-1	Brassica oleracea var. botrytis	In this study	-	6920089200	6203727987	0.896	11.1356	0.93818
PN_0652	Cauliflower	Clade 4	EMC-1	Brassica oleracea var. botrytis	In this study	-	5939130900	5806400874	0.978	10.4224	0.936265
C0_0104	Cauliflower	Clade 4	EMC-1	Brassica oleracea var. botrytis	In this study	-	9499588500	9365636480	0.986	16.8111	0.94803
C0_0090	Cauliflower	Clade 4	EMC-1	Brassica oleracea var. botrytis	In this study	-	6251382000	6084878418	0.973	10.9222	0.935798
PN_0299	Cauliflower	Clade 4	EMC-1	Brassica oleracea var. botrytis	In this study	-	7635821700	7522510898	0.985	13.5027	0.931223
SC_0129	Cauliflower	Clade 4	EMC-1	Brassica oleracea var. botrytis	In this study	-	5956433100	5824728597	0.978	10.4553	0.916579
C0_0089	Cauliflower	Clade 4	EMC-1	Brassica oleracea var. botrytis	In this study	-	7003096800	6855327289	0.979	12.3052	0.940045
PN_0469	Cauliflower	Clade 4	EMC-1	Brassica oleracea var. botrytis	In this study	-	7107027900	7005097404	0.986	12.574	0.906982
PN_0303	Cauliflower	Clade 4	EMC-1	Brassica oleracea var. botrytis	In this study	-	7293288300	7177307226	0.984	12.8831	0.931403
PN_0295	Cauliflower	Clade 4	EMC-1	Brassica oleracea var. botrytis	In this study	-	8590503600	8451697728	0.984	15.1706	0.932921
PN_0485	Cauliflower	Clade 4	EMC-1	Brassica oleracea var. botrytis	In this study	-	6668950800	6562083457	0.984	11.7788	0.902744
PN_0371	Cauliflower	Clade 4	EMC-1	Brassica oleracea var. botrytis	In this study	-	7036336800	6943695266	0.987	12.4638	0.906404
C0_0073	Cauliflower	Clade 4	EMC-1	Brassica oleracea var. botrytis	In this study	-	6753156600	6621459090	0.98	11.8854	0.93472
PN_0306	Cauliflower	Clade 4	EMC-1	Brassica oleracea var. botrytis	In this study	-	7819563900	7706112193	0.985	13.8323	0.935537
C0_0111	Cauliflower	Clade 4	EMC-1	Brassica oleracea var. botrytis	In this study	-	6266378700	6145763813	0.981	11.0315	0.93639
C0_0095	Cauliflower	Clade 4	EMC-1	Brassica oleracea var. botrytis	In this study	-	5842626600	5735952940	0.982	10.2959	0.93661
PN_0116	Cauliflower	Clade 4	EMC-1	Brassica oleracea var. botrytis	In this study	-	7754562000	7635606234	0.985	13.7057	0.932823
C0_0092	Cauliflower	Clade 4	EMC-1	Brassica oleracea var. botrytis	In this study	-	6445579800	6310460085	0.979	11.3271	0.931249
PN_0070	Cauliflower	Clade 4	EMC-1	Brassica oleracea var. botrytis	In this study	-	6650975100	6546371062	0.984	11.7506	0.925518
PN_0069	Cauliflower	Clade 4	EMC-1	Brassica oleracea var. botrytis	In this study	-	9019641300	8890460843	0.986	15.9582	0.929427
C0_0078	Cauliflower	Clade 4	EMC-1	Brassica oleracea var. botrytis	In this study	-	7729621200	7569264205	0.979	13.5867	0.942292
PN_0528	Cauliflower	Clade 4	EMC-1	Brassica oleracea var. botrytis	In this study	-	7341807000	7226907664	0.984	12.9721	0.898511
C0_0093	Cauliflower	Clade 4	EMC-1	Brassica oleracea var. botrytis	In this study	-	6732270000	6547103526	0.972	11.7519	0.933654
C0_0084	Cauliflower	Clade 4	EMC-1	Brassica oleracea var. botrytis	In this study	-	7550439000	7314504562	0.969	13.1294	0.94476
C0_0113	Cauliflower	Clade 4	EMC-1	Brassica oleracea var. botrytis	In this study	-	6671027100	6541989254	0.981	11.7427	0.949432
C0_0107	Cauliflower	Clade 4	EMC-1	Brassica oleracea var. botrytis	In this study	-	9535988700	9357785220	0.981	16.797	0.949671
PN_0046	Cauliflower	Clade 4	EMC-1	Brassica oleracea var. botrytis	In this study	-	8767277100	8640290926	0.986	15.5091	0.932064
PN_0016	Cauliflower	Clade 4	EMC-1	Brassica oleracea var. botrytis	In this study	-	6497069400	6407418724	0.986	11.5012	0.926791
PN_0092	Cauliflower	Clade 4	EMC-1	Brassica oleracea var. botrytis	In this study	-	6670901400	6561933554	0.984	11.7785	0.924519
PN_0050	Cauliflower	Clade 4	EMC-1	Brassica oleracea var. botrytis	In this study	-	7288968300	7183396753	0.986	12.894	0.929701
PN_0036	Cauliflower	Clade 4	EMC-1	Brassica oleracea var. botrytis	In this study	-	8967646800	8799607458	0.981	15.7951	0.92553
PN_0814	Cauliflower	Clade 4	EMC-1	Brassica oleracea var. botrytis	In this study	-	12221992500	12032166952	0.984	21.5975	0.934501
SC_0127	Cauliflower	Clade 4	EMC-1	Brassica oleracea var. botrytis	In this study	-	7804092900	7694588602	0.986	13.8116	0.931494
C0_0081	Cauliflower	Clade 4	EMC-1	Brassica oleracea var. botrytis	In this study	-	6161587500	6038783045	0.98	10.8395	0.931109
PN_0621	Cauliflower	Clade 4	EMC-1	Brassica oleracea var. botrytis	In this study	-	7081707900	6922388889	0.978	12.4255	0.925833
PN_0117	Cauliflower	Clade 4	EMC-1	Brassica oleracea var. botrytis	In this study	-	8150271300	7826330186	0.96	14.0481	0.927416
YC_0131	Cauliflower	Clade 4	EMC-1	Brassica oleracea var. botrytis	In this study	-	7179860100	7078257257	0.986	12.7053	0.895142
C0_0121	Cauliflower	Clade 4	EMC-1	Brassica oleracea var. botrytis	In this study	-	7246264200	7084370336	0.978	12.7163	0.923229
PN_0217	Cauliflower	Clade 4	EMC-1	Brassica oleracea var. botrytis	In this study	-	15232560300	15014838605	0.986	26.9513	0.934532
PN_0170	Cauliflower	Clade 4	EMC-1	Brassica oleracea var. botrytis	In this study	-	8115967200	7930103882	0.977	14.2344	0.926113
PN_0534	Cauliflower	Clade 4	EMC-1	Brassica oleracea var. botrytis	In this study	-	7067745900	6959994370	0.985	12.493	0.902425
PN_0266	Cauliflower	Clade 4	EMC-1	Brassica oleracea var. botrytis	In this study	-	6196425900	6098737667	0.984	10.9471	0.926233
PN_0265	Cauliflower	Clade 4	EMC-1	Brassica oleracea var. botrytis	In this study	-	6225971700	6055496988	0.973	10.8695	0.928681
SN_1422	Cauliflower	Clade 4	EMC-1	Brassica oleracea var. botrytis	In this study	-	6959702700	6838723030	0.983	12.2754	0.902268
PN_0755	Cauliflower	Clade 4	EMC-1	Brassica oleracea var. botrytis	In this study	-	8788066200	8638622735	0.983	15.5061	0.932118
YC_0069	Cauliflower	Clade 4	EMC-1	Brassica oleracea var. botrytis	In this study	-	7207488300	7127677007	0.989	12.794	0.909851
PN_0495	Cauliflower	Clade 4	EMC-1	Brassica oleracea var. botrytis	In this study	-	7104957900	6982164735	0.983	12.5328	0.908984
PN_0656	Cauliflower	Clade 4	EMC-1	Brassica oleracea var. botrytis	In this study	-	8012791200	7871821308	0.982	14.1297	0.942553
PN_0604	Cauliflower	Clade 4	EMC-1	Brassica oleracea var. botrytis	In this study	-	7319567100	7198501352	0.983	12.9211	0.936359
PN_0482	Cauliflower	Clade 4	EMC-1	Brassica oleracea var. botrytis	In this study	-	6867018600	6762434516	0.985	12.1384	0.914695
PN_0334	Cauliflower	Clade 4	EMC-1	Brassica oleracea var. botrytis	In this study	-	7086272400	6985112648	0.986	12.5381	0.898688
PN_0312	Cauliflower	Clade 4	EMC-1	Brassica oleracea var. botrytis	In this study	-	7983771300	7842254914	0.982	14.0767	0.936786
PN_0684	Cauliflower	Clade 4	EMC-1	Brassica oleracea var. botrytis	In this study	-	7273803300	7170348213	0.986	12.8706	0.930797
SN_1420	Cauliflower	Clade 4	EMC-1	Brassica oleracea var. botrytis	In this study	-	7426564800	7292319924	0.982	13.0896	0.926774
PN_0622	Cauliflower	Clade 4	EMC-1	Brassica oleracea var. botrytis	In this study	-	7555260600	7420665942	0.982	13.3199	0.935614
PN_0811	Cauliflower	Clade 4	EMC-1	Brassica oleracea var. botrytis	In this study	-	9413684100	9270545684	0.985	16.6404	0.925615
PN_0212	Cauliflower	Clade 4	EMC-1	Brassica oleracea var. botrytis	In this study	-	6951606600	5383055097	0.774	9.66246	0.904514
YC_0046	Cauliflower	Clade 4	EMC-1	Brassica oleracea var. botrytis	In this study	-	6911363100	6829073288	0.988	12.258	0.89252
PN_0679	Cauliflower	Clade 4	EMC-1	Brassica oleracea var. botrytis	In this study	-	8618386500	8504021009	0.987	15.2645	0.927253
PN_0437	Cauliflower	Clade 4	EMC-1	Brassica oleracea var. botrytis	In this study	-	6978106500	6875775300	0.985	12.3419	0.905532
PN_0086	Cauliflower	Clade 4	EMC-1	Brassica oleracea var. botrytis	In this study	-	6287164200	6192861290	0.985	11.116	0.9389
C0_0103	Cauliflower	Clade 4	EMC-1	Brassica oleracea var. botrytis	In this study	-	6496727700	6322752527	0.973	11.3492	0.933303
PN_0140	Cauliflower	Clade 4	EMC-1	Brassica oleracea var. botrytis	In this study	-	7762054800	7654554789	0.986	13.7398	0.932185
SN_0267	Cauliflower	Clade 4	EMC-1	Brassica oleracea var. botrytis	In this study	-	7350555000	7216340752	0.982	12.9532	0.91238
C0_0086	Cauliflower	Clade 4	EMC-1	Brassica oleracea var. botrytis	In this study	-	6704617200	6519363720	0.972	11.7021	0.94292
SN_1424	Cauliflower	Clade 4	EMC-1	Brassica oleracea var. botrytis	In this study	-	7211246100	7087619803	0.983	12.7221	0.92321
PN_0432	Cauliflower	Clade 4	EMC-1	Brassica oleracea var. botrytis	In this study	-	7346637600	7235663655	0.985	12.9879	0.901625
PN_0358	Cauliflower	Clade 4	EMC-1	Brassica oleracea var. botrytis	In this study	-	7119834600	7030285821	0.987	12.6192	0.904671
SN_0562	Cauliflower	Clade 4	EMC-1	Brassica oleracea var. botrytis	In this study	-	7333287000	7211436568	0.983	12.9444	0.922971
PN_0424	Cauliflower	Clade 4	EMC-1	Brassica oleracea var. botrytis	In this study	-	7132674000	7025218571	0.985	12.6101	0.911731
PN_0047	Cauliflower	Clade 4	EMC-1	Brassica oleracea var. botrytis	In this study	-	8017495800	7900629281	0.985	14.1815	0.946468
PN_0546	Cauliflower	Clade 4	EMC-1	Brassica oleracea var. botrytis	In this study	-	6767775300	6686947820	0.988	12.0029	0.913362
PN_0545	Cauliflower	Clade 4	EMC-1	Brassica oleracea var. botrytis	In this study	-	6964454700	6865535149	0.986	12.3235	0.920321
C0_0098	Cauliflower	Clade 4	EMC-1	Brassica oleracea var. botrytis	In this study	-	7819422000	7530686302	0.963	13.5174	0.939892
PN_0527	Cauliflower	Clade 4	EMC-1	Brassica oleracea var. botrytis	In this study	-	7107732900	7002836462	0.985	12.5699	0.909048
YC_0138	Cauliflower	Clade 4	EMC-1	Brassica oleracea var. botrytis	In this study	-	6915281700	6801735573	0.984	12.209	0.893548
YC_0136	Cauliflower	Clade 4	EMC-1	Brassica oleracea var. botrytis	In this study	-	7309645800	7210571406	0.986	12.9428	0.889076
YC_0143	Cauliflower	Clade 4	EMC-1	Brassica oleracea var. botrytis	In this study	-	6969558300	6870773404	0.986	12.3329	0.899782
PN_0431	Cauliflower	Clade 4	EMC-1	Brassica oleracea var. botrytis	In this study	-	7739459700	7557803964	0.977	13.5661	0.899063
YC_0065	Cauliflower	Clade 4	EMC-1	Brassica oleracea var. botrytis	In this study	-	6804975900	6723328219	0.988	12.0682	0.905579
PN_0526	Cauliflower	Clade 4	EMC-1	Brassica oleracea var. botrytis	In this study	-	6676800600	6596484057	0.988	11.8405	0.911225
PN_0152	Cauliflower	Clade 4	EMC-1	Brassica oleracea var. botrytis	In this study	-	8189139900	8045154150	0.982	14.4409	0.938203
PN_0538	Cauliflower	Clade 4	EMC-1	Brassica oleracea var. botrytis	In this study	-	6907837200	6805958922	0.985	12.2165	0.903871
PN_0391	Cauliflower	Clade 4	EMC-1	Brassica oleracea var. botrytis	In this study	-	6837543900	6717128695	0.982	12.0571	0.907515
PN_0392	Cauliflower	Clade 4	EMC-1	Brassica oleracea var. botrytis	In this study	-	7295653200	7190449078	0.986	12.9067	0.910263
YC_0122	Cauliflower	Clade 4	EMC-1	Brassica oleracea var. botrytis	In this study	-	7302602400	7183325797	0.984	12.8939	0.907145
PN_0067	Cauliflower	Clade 4	EMC-1	Brassica oleracea var. botrytis	In this study	-	6155382600	6072394347	0.987	10.8998	0.947535
PN_0075	Cauliflower	Clade 4	EMC-1	Brassica oleracea var. botrytis	In this study	-	7054738800	6953183670	0.986	12.4808	0.955821
PN_0523	Cauliflower	Clade 4	EMC-1	Brassica oleracea var. botrytis	In this study	-	7270200600	7166627729	0.986	12.8639	0.903984
PN_0272	Cauliflower	Clade 4	EMC-1	Brassica oleracea var. botrytis	In this study	-	10065351900	9906463990	0.984	17.7819	0.927608
SC_0130	Cauliflower	Clade 4	EMC-1	Brassica oleracea var. botrytis	In this study	-	7172137500	6716597543	0.936	12.0561	0.924267
C0_0091	Cauliflower	Clade 4	EMC-1	Brassica oleracea var. botrytis	In this study	-	7320861000	7140216479	0.975	12.8165	0.927915
PN_0157	Cauliflower	Clade 4	EMC-1	Brassica oleracea var. botrytis	In this study	-	12712228200	12534335524	0.986	22.4989	0.955135
C0_0088	Cauliflower	Clade 4	EMC-1	Brassica oleracea var. botrytis	In this study	-	7090498500	6950892055	0.98	12.4767	0.935286
YC_0079	Cauliflower	Clade 4	EMC-1	Brassica oleracea var. botrytis	In this study	-	7163717400	7077219583	0.988	12.7035	0.905468
PN_0021	Cauliflower	Clade 4	EMC-1	Brassica oleracea var. botrytis	In this study	-	7553312400	7459709296	0.988	13.39	0.931423
PN_0114	Cauliflower	Clade 4	EMC-1	Brassica oleracea var. botrytis	In this study	-	7489381800	7375137479	0.985	13.2382	0.93325
PN_0176	Cauliflower	Clade 4	EMC-1	Brassica oleracea var. botrytis	In this study	-	8627996400	8391157682	0.973	15.0619	0.93502
PN_0438	Cauliflower	Clade 4	EMC-1	Brassica oleracea var. botrytis	In this study	-	7060002300	6961136996	0.986	12.4951	0.906493
PN_0286	Cauliflower	Clade 4	EMC-1	Brassica oleracea var. botrytis	In this study	-	7239333900	7064446665	0.976	12.6805	0.93344
C0_0120	Cauliflower	Clade 4	EMC-1	Brassica oleracea var. botrytis	In this study	-	7400116200	7282031711	0.984	13.0711	0.93158
PN_0375	Cauliflower	Clade 4	EMC-1	Brassica oleracea var. botrytis	In this study	-	6701127600	6604606415	0.986	11.8551	0.899371
PN_0239	Cauliflower	Clade 4	EMC-1	Brassica oleracea var. botrytis	In this study	-	9593305800	9454020365	0.985	16.9698	0.936078
PN_0244	Cauliflower	Clade 4	EMC-1	Brassica oleracea var. botrytis	In this study	-	9761214600	9505138353	0.974	17.0615	0.936558
PN_0071	Cauliflower	Clade 4	EMC-1	Brassica oleracea var. botrytis	In this study	-	9201231600	9024342925	0.981	16.1985	0.934987
PN_0076	Cauliflower	Clade 4	EMC-1	Brassica oleracea var. botrytis	In this study	-	7516336200	7408299788	0.986	13.2977	0.933416
YC_0137	Cauliflower	Clade 4	EMC-1	Brassica oleracea var. botrytis	In this study	-	7018621500	6911378544	0.985	12.4058	0.895371
SC_0128	Cauliflower	Clade 4	EMC-1	Brassica oleracea var. botrytis	In this study	-	7344173100	7228542972	0.984	12.9751	0.933741
PN_0307	Cauliflower	Clade 4	EMC-1	Brassica oleracea var. botrytis	In this study	-	7208471700	7092326555	0.984	12.7306	0.932021
PN_0185	Cauliflower	Clade 4	EMC-1	Brassica oleracea var. botrytis	In this study	-	9248493600	9049549327	0.978	16.2437	0.935235
PN_0178	Cauliflower	Clade 4	EMC-1	Brassica oleracea var. botrytis	In this study	-	7191074700	7033456542	0.978	12.6249	0.931808
PN_0302	Cauliflower	Clade 4	EMC-1	Brassica oleracea var. botrytis	In this study	-	8002413000	7890177308	0.986	14.1627	0.933575
PN_0072	Cauliflower	Clade 4	EMC-1	Brassica oleracea var. botrytis	In this study	-	7630011300	7479261695	0.98	13.4251	0.932612
PN_0365	Cauliflower	Clade 4	EMC-1	Brassica oleracea var. botrytis	In this study	-	6834386100	6745635948	0.987	12.1083	0.909482
PN_0169	Cauliflower	Clade 4	EMC-1	Brassica oleracea var. botrytis	In this study	-	13654675200	13435696172	0.984	24.1168	0.938949
PN_0156	Cauliflower	Clade 4	EMC-1	Brassica oleracea var. botrytis	In this study	-	7200280500	7088581989	0.984	12.7238	0.93144
PN_0182	Cauliflower	Clade 4	EMC-1	Brassica oleracea var. botrytis	In this study	-	10613677500	10411692555	0.981	18.6888	0.936614
PN_0314	Cauliflower	Clade 4	EMC-1	Brassica oleracea var. botrytis	In this study	-	12964758900	12778920454	0.986	22.9379	0.939012
PN_0373	Cauliflower	Clade 4	EMC-1	Brassica oleracea var. botrytis	In this study	-	7059369000	6946790976	0.984	12.4693	0.907031
PN_0690	Cauliflower	Clade 4	EMC-2	Brassica oleracea var. botrytis	In this study	-	6460632000	6064294440	0.939	10.8853	0.938058
C077_Cauliflo13	Cauliflower	Clade 4	EMC-2	Brassica oleracea var. botrytis	PRJNA312457	SRR3203136	7456089800	7445864870	0.999	13.3652	0.925672
C0_0124	Cauliflower	Clade 4	EMC-2	Brassica oleracea var. botrytis	In this study	-	6057213900	5961924990	0.984	10.7015	0.919607
C0_0108	Cauliflower	Clade 4	EMC-2	Brassica oleracea var. botrytis	In this study	-	7266532500	7151862459	0.984	12.8374	0.939713
YC_0011	Cauliflower	Clade 4	EMC-2	Brassica oleracea var. botrytis	In this study	-	7353704400	7239936084	0.985	12.9955	0.917172
YC_0147	Cauliflower	Clade 4	EMC-2	Brassica oleracea var. botrytis	In this study	-	7057902600	6933529893	0.982	12.4455	0.885894
PN_0179	Cauliflower	Clade 4	EMC-2	Brassica oleracea var. botrytis	In this study	-	8740383900	8593653496	0.983	15.4254	0.924656
PN_0099	Cauliflower	Clade 4	EMC-2	Brassica oleracea var. botrytis	In this study	-	10006020600	9821852108	0.982	17.63	0.934454
PN_0199	Cauliflower	Clade 4	EMC-2	Brassica oleracea var. botrytis	In this study	-	7007221500	6878528977	0.982	12.3468	0.942527
PN_0120	Cauliflower	Clade 4	EMC-2	Brassica oleracea var. botrytis	In this study	-	8355109200	8230656482	0.985	14.7738	0.923292
PN_0253	Cauliflower	Clade 4	EMC-2	Brassica oleracea var. botrytis	In this study	-	6406168800	6154238702	0.961	11.0467	0.920256
PN_0061	Cauliflower	Clade 4	EMC-2	Brassica oleracea var. botrytis	In this study	-	7461846600	7064862880	0.947	12.6813	0.918766
PN_0060	Cauliflower	Clade 4	EMC-2	Brassica oleracea var. botrytis	In this study	-	7580505600	7469770488	0.985	13.4081	0.921173
PN_0019	Cauliflower	Clade 4	EMC-2	Brassica oleracea var. botrytis	In this study	-	8634162000	8484588288	0.983	15.2296	0.921968
PN_0305	Cauliflower	Clade 4	EMC-2	Brassica oleracea var. botrytis	In this study	-	8689556400	8503571192	0.979	15.2637	0.922651
PN_0297	Cauliflower	Clade 4	EMC-2	Brassica oleracea var. botrytis	In this study	-	8565197100	8427882156	0.984	15.1279	0.92164
PN_0158	Cauliflower	Clade 4	EMC-2	Brassica oleracea var. botrytis	In this study	-	9214347900	9024645283	0.979	16.199	0.923783
PN_0018	Cauliflower	Clade 4	EMC-2	Brassica oleracea var. botrytis	In this study	-	6865889400	6766663456	0.986	12.146	0.918433
PN_0516	Cauliflower	Clade 4	EMC-2	Brassica oleracea var. botrytis	In this study	-	7454810100	7324343441	0.982	13.147	0.89614
PN_0118	Cauliflower	Clade 4	EMC-2	Brassica oleracea var. botrytis	In this study	-	6937383300	6836226335	0.985	12.2709	0.919767
PN_0423	Cauliflower	Clade 4	EMC-2	Brassica oleracea var. botrytis	In this study	-	6945208800	6846931757	0.986	12.2901	0.9057
PN_0763	Cauliflower	Clade 4	EMC-2	Brassica oleracea var. botrytis	In this study	-	8085184800	7916555038	0.979	14.21	0.919031
PN_0749	Cauliflower	Clade 4	EMC-2	Brassica oleracea var. botrytis	In this study	-	5916041400	5823509564	0.984	10.4531	0.915883
YC_0127	Cauliflower	Clade 4	EMC-2	Brassica oleracea var. botrytis	In this study	-	7174647600	7069792144	0.985	12.6901	0.90423
YC_0008	Cauliflower	Clade 4	EMC-2	Brassica oleracea var. botrytis	In this study	-	6652320300	6561583562	0.986	11.7779	0.913895
YC_0126	Cauliflower	Clade 4	EMC-2	Brassica oleracea var. botrytis	In this study	-	7562364900	7422028369	0.981	13.3224	0.892262
PN_0499	Cauliflower	Clade 4	EMC-2	Brassica oleracea var. botrytis	In this study	-	6943581300	6846137792	0.986	12.2887	0.901723
PN_0309	Cauliflower	Clade 4	EMC-2	Brassica oleracea var. botrytis	In this study	-	6449689800	6311156972	0.979	11.3284	0.920841
C0_0116	Cauliflower	Clade 4	EMC-2	Brassica oleracea var. botrytis	In this study	-	6018248400	5908351072	0.982	10.6054	0.916996
PN_0109	Cauliflower	Clade 4	EMC-2	Brassica oleracea var. botrytis	In this study	-	6379476600	6284623453	0.985	11.2808	0.918988
PN_0281	Cauliflower	Clade 4	EMC-2	Brassica oleracea var. botrytis	In this study	-	9092989500	8950010503	0.984	16.0651	0.926352
PN_0237	Cauliflower	Clade 4	EMC-2	Brassica oleracea var. botrytis	In this study	-	7225452900	7104167533	0.983	12.7518	0.923524
PN_0721	Cauliflower	Clade 4	EMC-2	Brassica oleracea var. botrytis	In this study	-	6869234100	6741961556	0.981	12.1017	0.91342
PN_0112	Cauliflower	Clade 4	EMC-2	Brassica oleracea var. botrytis	In this study	-	10738182000	10554852372	0.983	18.9457	0.928317
PN_0706	Cauliflower	Clade 4	EMC-2	Brassica oleracea var. botrytis	In this study	-	6963023100	6866320025	0.986	12.3249	0.918327
PN_0049	Cauliflower	Clade 4	EMC-2	Brassica oleracea var. botrytis	In this study	-	6860429100	6757556088	0.985	12.1297	0.917008
PN_0715	Cauliflower	Clade 4	EMC-2	Brassica oleracea var. botrytis	In this study	-	7013478900	6607118184	0.942	11.8596	0.947921
PN_0716	Cauliflower	Clade 4	EMC-2	Brassica oleracea var. botrytis	In this study	-	6924094800	6599682680	0.953	11.8463	0.906422
PN_0048	Cauliflower	Clade 4	EMC-2	Brassica oleracea var. botrytis	In this study	-	7533276600	7410002896	0.984	13.3008	0.915817
PN_0172	Cauliflower	Clade 4	EMC-2	Brassica oleracea var. botrytis	In this study	-	6676859400	6563849822	0.983	11.782	0.918495
PN_0645	Cauliflower	Clade 4	EMC-2	Brassica oleracea var. botrytis	In this study	-	6981840000	6899467891	0.988	12.3844	0.917416
PN_0609	Cauliflower	Clade 4	EMC-2	Brassica oleracea var. botrytis	In this study	-	7226537100	7107684543	0.984	12.7581	0.91962
PN_0616	Cauliflower	Clade 4	EMC-2	Brassica oleracea var. botrytis	In this study	-	6754572600	6658666151	0.986	11.9522	0.913696
YC_0013	Cauliflower	Clade 4	EMC-2	Brassica oleracea var. botrytis	In this study	-	7043763000	6930328037	0.984	12.4398	0.881719
PN_0709	Cauliflower	Clade 4	EMC-2	Brassica oleracea var. botrytis	In this study	-	8650299000	8520255637	0.985	15.2937	0.921669
PN_0260	Cauliflower	Clade 4	EMC-2	Brassica oleracea var. botrytis	In this study	-	6660524400	6554733933	0.984	11.7656	0.917828
PN_0695	Cauliflower	Clade 4	EMC-2	Brassica oleracea var. botrytis	In this study	-	10112010000	9903010656	0.979	17.7757	0.923865
YC_0021	Cauliflower	Clade 4	EMC-2	Brassica oleracea var. botrytis	In this study	-	6897938400	6815196296	0.988	12.2331	0.887064
PN_0348	Cauliflower	Clade 4	EMC-2	Brassica oleracea var. botrytis	In this study	-	6238090500	6153849454	0.986	11.046	0.88097
PN_0659	Cauliflower	Clade 4	EMC-2	Brassica oleracea var. botrytis	In this study	-	8926109400	8797074575	0.986	15.7906	0.917941
YC_0015	Cauliflower	Clade 4	EMC-2	Brassica oleracea var. botrytis	In this study	-	7285578900	7182156989	0.986	12.8918	0.886057
YC_0018	Cauliflower	Clade 4	EMC-2	Brassica oleracea var. botrytis	In this study	-	7319549100	7214884299	0.986	12.9506	0.885094
YC_0017	Cauliflower	Clade 4	EMC-2	Brassica oleracea var. botrytis	In this study	-	7115260800	7021638945	0.987	12.6037	0.899333
PN_0345	Cauliflower	Clade 4	EMC-2	Brassica oleracea var. botrytis	In this study	-	6893919600	6799853300	0.986	12.2056	0.89284
PN_0789	Cauliflower	Clade 4	EMC-2	Brassica oleracea var. botrytis	In this study	-	7111832700	6963396429	0.979	12.4991	0.919382
PN_0701	Cauliflower	Clade 4	EMC-2	Brassica oleracea var. botrytis	In this study	-	7349623200	7254846903	0.987	13.0223	0.916697
PN_0694	Cauliflower	Clade 4	EMC-2	Brassica oleracea var. botrytis	In this study	-	9199844700	9067974663	0.986	16.2768	0.918532
PN_0826	Cauliflower	Clade 4	EMC-2	Brassica oleracea var. botrytis	In this study	-	6427724700	6345300422	0.987	11.3897	0.922552
C0_0125	Cauliflower	Clade 4	EMC-2	Brassica oleracea var. botrytis	In this study	-	5816830500	5698699407	0.98	10.229	0.908813
PN_0617	Cauliflower	Clade 4	EMC-2	Brassica oleracea var. botrytis	In this study	-	7091248200	6999327819	0.987	12.5636	0.910698
PN_0651	Cauliflower	Clade 4	EMC-2	Brassica oleracea var. botrytis	In this study	-	11139172800	10880478508	0.977	19.5302	0.926261
PN_0628	Cauliflower	Clade 4	EMC-2	Brassica oleracea var. botrytis	In this study	-	6618675300	6521158178	0.985	11.7053	0.912352
PN_0518	Cauliflower	Clade 4	EMC-2	Brassica oleracea var. botrytis	In this study	-	7146348900	7027550379	0.983	12.6143	0.885507
PN_0522	Cauliflower	Clade 4	EMC-2	Brassica oleracea var. botrytis	In this study	-	6289509600	6203924012	0.986	11.1359	0.881189
PN_0447	Cauliflower	Clade 4	EMC-2	Brassica oleracea var. botrytis	In this study	-	6906006600	6795301581	0.98397	12.1974	0.880008
PN_0379	Cauliflower	Clade 4	EMC-2	Brassica oleracea var. botrytis	In this study	-	6859354500	6751911420	0.984	12.1195	0.884375
PN_0127	Cauliflower	Clade 4	EMC-2	Brassica oleracea var. botrytis	In this study	-	6715091700	6614338605	0.985	11.8726	0.92059
PN_0005	Cauliflower	Clade 4	EMC-2	Brassica oleracea var. botrytis	In this study	-	9393078300	8940450340	0.952	16.0479	0.925148
PN_0521	Cauliflower	Clade 4	EMC-2	Brassica oleracea var. botrytis	In this study	-	7070001300	6965181633	0.985	12.5023	0.891712
YC_0003	Cauliflower	Clade 4	EMC-2	Brassica oleracea var. botrytis	In this study	-	6910973700	6811173400	0.986	12.2259	0.887668
PN_0024	Cauliflower	Clade 4	EMC-2	Brassica oleracea var. botrytis	In this study	-	8531849700	8420066649	0.987	15.1138	0.91842
PN_0023	Cauliflower	Clade 4	EMC-2	Brassica oleracea var. botrytis	In this study	-	9720050700	9485130920	0.976	17.0256	0.919218
PN_0550	Cauliflower	Clade 4	EMC-2	Brassica oleracea var. botrytis	In this study	-	7298580900	7172307056	0.983	12.8741	0.90562
YC_0063	Cauliflower	Clade 4	EMC-2	Brassica oleracea var. botrytis	In this study	-	7256501100	7171989264	0.988	12.8736	0.889033
YC_0064	Cauliflower	Clade 4	EMC-2	Brassica oleracea var. botrytis	In this study	-	7263788700	7175909650	0.988	12.8806	0.890039
YC_0002	Cauliflower	Clade 4	EMC-2	Brassica oleracea var. botrytis	In this study	-	6776684700	6680830582	0.986	11.9919	0.87537
PN_0803	Cauliflower	Clade 4	EMC-2	Brassica oleracea var. botrytis	In this study	-	6080259600	5935060766	0.976	10.6533	0.913338
PN_0796	Cauliflower	Clade 4	EMC-2	Brassica oleracea var. botrytis	In this study	-	7037349000	6810619786	0.968	12.2249	0.921861
PN_0771	Cauliflower	Clade 4	EMC-2	Brassica oleracea var. botrytis	In this study	-	7028078100	6909789826	0.983	12.4029	0.916874
PN_0782	Cauliflower	Clade 4	EMC-2	Brassica oleracea var. botrytis	In this study	-	7072250100	6963655482	0.985	12.4996	0.907718
PN_0768	Cauliflower	Clade 4	EMC-2	Brassica oleracea var. botrytis	In this study	-	6650891100	6068751451	0.912	10.8933	0.906803
PN_0760	Cauliflower	Clade 4	EMC-2	Brassica oleracea var. botrytis	In this study	-	6678788400	6562867460	0.983	11.7802	0.909964
PN_0165	Cauliflower	Clade 4	EMC-2	Brassica oleracea var. botrytis	In this study	-	7107699600	6988386946	0.983	12.544	0.920111
PN_0660	Cauliflower	Clade 4	EMC-2	Brassica oleracea var. botrytis	In this study	-	8398546800	8282454031	0.986	14.8668	0.924671
PN_0446	Cauliflower	Clade 4	EMC-2	Brassica oleracea var. botrytis	In this study	-	6900834600	6803591191	0.986	12.2123	0.894842
YC_0106	Cauliflower	Clade 4	EMC-2	Brassica oleracea var. botrytis	In this study	-	6109583100	6039227897	0.988	10.8403	0.888822
PN_0606	Cauliflower	Clade 4	EMC-2	Brassica oleracea var. botrytis	In this study	-	6762510900	6648076908	0.983	11.9331	0.922967
PN_0626	Cauliflower	Clade 4	EMC-2	Brassica oleracea var. botrytis	In this study	-	6605787000	6501269983	0.984	11.6696	0.922197
PN_0110	Cauliflower	Clade 4	EMC-2	Brassica oleracea var. botrytis	In this study	-	7299006600	7192424893	0.985	12.9102	0.924437
YC_0075	Cauliflower	Clade 4	EMC-2	Brassica oleracea var. botrytis	In this study	-	6589148400	6512589176	0.988	11.69	0.88971
PN_0261	Cauliflower	Clade 4	EMC-2	Brassica oleracea var. botrytis	In this study	-	6349892700	6207266207	0.978	11.1419	0.920267
SN_1452	Cauliflower	Clade 4	EMC-2	Brassica oleracea var. botrytis	In this study	-	7313307600	7207502071	0.986	12.9373	0.928569
PN_0634	Cauliflower	Clade 4	EMC-2	Brassica oleracea var. botrytis	In this study	-	12442062000	12070207147	0.97	21.6658	0.929963
PN_0520	Cauliflower	Clade 4	EMC-2	Brassica oleracea var. botrytis	In this study	-	6833800800	6736493565	0.986	12.0919	0.88735
YC_0045	Cauliflower	Clade 4	EMC-2	Brassica oleracea var. botrytis	In this study	-	6639054000	6560110084	0.988	11.7753	0.878098
PN_0649	Cauliflower	Clade 4	EMC-2	Brassica oleracea var. botrytis	In this study	-	7033188600	6921955064	0.984	12.4248	0.916511
PN_0692	Cauliflower	Clade 4	EMC-2	Brassica oleracea var. botrytis	In this study	-	6765384300	6627663581	0.98	11.8965	0.918199
PN_0693	Cauliflower	Clade 4	EMC-2	Brassica oleracea var. botrytis	In this study	-	6858279300	6707982698	0.978	12.0407	0.915282
PN_0631	Cauliflower	Clade 4	EMC-2	Brassica oleracea var. botrytis	In this study	-	6293336400	6196885207	0.985	11.1233	0.91558
PN_0636	Cauliflower	Clade 4	EMC-2	Brassica oleracea var. botrytis	In this study	-	6282115800	6179266275	0.984	11.0916	0.91461
PN_0644	Cauliflower	Clade 4	EMC-2	Brassica oleracea var. botrytis	In this study	-	6977250600	6883279058	0.987	12.3553	0.917518
PN_0666	Cauliflower	Clade 4	EMC-2	Brassica oleracea var. botrytis	In this study	-	9240022200	9130826021	0.988	16.3896	0.920699
PN_0608	Cauliflower	Clade 4	EMC-2	Brassica oleracea var. botrytis	In this study	-	6759886200	6661873127	0.986	11.9579	0.917911
C0_0058	Cauliflower	Clade 4	EMC-2	Brassica oleracea var. botrytis	In this study	-	5689095000	5515927180	0.97	9.90097	0.920916
PN_0168	Cauliflower	Clade 4	EMC-2	Brassica oleracea var. botrytis	In this study	-	8328417600	8205235308	0.985	14.7282	0.922725
PN_0372	Cauliflower	Clade 4	EMC-2	Brassica oleracea var. botrytis	In this study	-	6824362500	6724685386	0.985	12.0707	0.891813
PN_0637	Cauliflower	Clade 4	EMC-2	Brassica oleracea var. botrytis	In this study	-	7526768700	7391371346	0.982	13.2673	0.920924
PN_0180	Cauliflower	Clade 4	EMC-2	Brassica oleracea var. botrytis	In this study	-	8824246500	8657958813	0.981	15.5408	0.923485
C0_0119	Cauliflower	Clade 4	EMC-2	Brassica oleracea var. botrytis	In this study	-	7559279100	7451009862	0.986	13.3744	0.91859
C0_0115	Cauliflower	Clade 4	EMC-2	Brassica oleracea var. botrytis	In this study	-	5800597200	5681286804	0.979	10.1978	0.912475
PN_0677	Cauliflower	Clade 4	EMC-2	Brassica oleracea var. botrytis	In this study	-	10481214900	10299350168	0.983	18.4871	0.92583
C0_0070	Cauliflower	Clade 4	EMC-2	Brassica oleracea var. botrytis	In this study	-	7395142500	7256695284	0.981	13.0256	0.937228
PN_0251	Cauliflower	Clade 4	EMC-2	Brassica oleracea var. botrytis	In this study	-	6463542900	6369972992	0.986	11.434	0.921619
PN_0138	Cauliflower	Clade 4	EMC-2	Brassica oleracea var. botrytis	In this study	-	11046903000	10801212455	0.978	19.3879	0.930208
C0_0080	Cauliflower	Clade 4	EMC-2	Brassica oleracea var. botrytis	In this study	-	6870472500	6766082091	0.985	12.145	0.927188
C0_0096	Cauliflower	Clade 4	EMC-2	Brassica oleracea var. botrytis	In this study	-	7841004300	7505396586	0.957	13.472	0.926314
C0_0076	Cauliflower	Clade 4	EMC-2	Brassica oleracea var. botrytis	In this study	-	6864996900	6772853400	0.987	12.1571	0.929134
YC_0132	Cauliflower	Clade 4	EMC-2	Brassica oleracea var. botrytis	In this study	-	7444176600	7321431531	0.984	13.1418	0.888233
PN_0280	Cauliflower	Clade 4	EMC-2	Brassica oleracea var. botrytis	In this study	-	7635893100	7519266169	0.985	13.4969	0.921071
C0_0075	Cauliflower	Clade 4	EMC-2	Brassica oleracea var. botrytis	In this study	-	7644201900	7548471746	0.987	13.5493	0.931738
PN_0623	Cauliflower	Clade 4	EMC-2	Brassica oleracea var. botrytis	In this study	-	6415548600	6303073166	0.982	11.3139	0.927272
PN_0171	Cauliflower	Clade 4	EMC-2	Brassica oleracea var. botrytis	In this study	-	9397605300	9246091379	0.984	16.5965	0.92007
PN_0198	Cauliflower	Clade 4	EMC-2	Brassica oleracea var. botrytis	In this study	-	8303128200	8147184089	0.981	14.624	0.930551
PN_0163	Cauliflower	Clade 4	EMC-2	Brassica oleracea var. botrytis	In this study	-	12581092800	12370014563	0.983	22.2039	0.936652
PN_0028	Cauliflower	Clade 4	EMC-2	Brassica oleracea var. botrytis	In this study	-	6537727500	6350158201	0.971	11.3984	0.915807
PN_0103	Cauliflower	Clade 4	EMC-2	Brassica oleracea var. botrytis	In this study	-	9603307800	9331719933	0.972	16.7502	0.927885
PN_0102	Cauliflower	Clade 4	EMC-2	Brassica oleracea var. botrytis	In this study	-	10734210000	10536224223	0.982	18.9123	0.930675
PN_0494	Cauliflower	Clade 4	EMC-2	Brassica oleracea var. botrytis	In this study	-	6855804000	6758875570	0.986	12.132	0.897561
PN_0681	Cauliflower	Clade 4	EMC-2	Brassica oleracea var. botrytis	In this study	-	8744796000	8612047510	0.985	15.4584	0.924877
PN_0493	Cauliflower	Clade 4	EMC-2	Brassica oleracea var. botrytis	In this study	-	6993894300	6894296070	0.986	12.3751	0.908937
PN_0144	Cauliflower	Clade 4	EMC-2	Brassica oleracea var. botrytis	In this study	-	10758132300	10488742601	0.975	18.8271	0.936786
YC_0146	Cauliflower	Clade 4	EMC-2	Brassica oleracea var. botrytis	In this study	-	7418609400	7292176518	0.983	13.0893	0.89347
PN_0736	Cauliflower	Clade 4	EMC-2	Brassica oleracea var. botrytis	In this study	-	9512160900	9319368429	0.98	16.7281	0.926372
PN_0492	Cauliflower	Clade 4	EMC-2	Brassica oleracea var. botrytis	In this study	-	7035182400	6944870017	0.987	12.4659	0.900059
PN_0496	Cauliflower	Clade 4	EMC-2	Brassica oleracea var. botrytis	In this study	-	7407609900	7285333971	0.983	13.077	0.893324
C0_0072	Cauliflower	Clade 4	EMC-2	Brassica oleracea var. botrytis	In this study	-	6264819000	6136130232	0.979	11.0142	0.921761
C0_0071	Cauliflower	Clade 4	EMC-2	Brassica oleracea var. botrytis	In this study	-	5740295700	5582591626	0.973	10.0206	0.917152
C0_0097	Cauliflower	Clade 4	EMC-2	Brassica oleracea var. botrytis	In this study	-	7978733100	7734056187	0.969	13.8825	0.936728
C0_0079	Cauliflower	Clade 4	EMC-2	Brassica oleracea var. botrytis	In this study	-	7600318800	7451866059	0.98	13.3759	0.923542
C0_0065	Cauliflower	Clade 4	EMC-2	Brassica oleracea var. botrytis	In this study	-	6756650100	6574456885	0.973	11.801	0.926442
PN_0133	Cauliflower	Clade 4	EMC-2	Brassica oleracea var. botrytis	In this study	-	8427167700	8268969217	0.981	14.8426	0.927956
C0_0055	Cauliflower	Clade 4	EMC-2	Brassica oleracea var. botrytis	In this study	-	8811202800	8663864469	0.983	15.5514	0.931318
PN_0505	Cauliflower	Clade 4	EMC-2	Brassica oleracea var. botrytis	In this study	-	7191235200	7060207520	0.982	12.6729	0.91548
PN_0503	Cauliflower	Clade 4	EMC-2	Brassica oleracea var. botrytis	In this study	-	7119979200	7014544351	0.985	12.591	0.921658
C0_0110	Cauliflower	Clade 4	EMC-2	Brassica oleracea var. botrytis	In this study	-	8832409800	8723379883	0.988	15.6583	0.946541
PN_0151	Cauliflower	Clade 4	EMC-2	Brassica oleracea var. botrytis	In this study	-	8828537700	8700148458	0.985	15.6166	0.938781
PN_0143	Cauliflower	Clade 4	EMC-2	Brassica oleracea var. botrytis	In this study	-	6727707000	6622327659	0.984	11.8869	0.928792
C0_0094	Cauliflower	Clade 4	EMC-2	Brassica oleracea var. botrytis	In this study	-	6433893600	6319204829	0.982	11.3428	0.930414
PN_0126	Cauliflower	Clade 4	EMC-2	Brassica oleracea var. botrytis	In this study	-	6882043200	6750758333	0.981	12.1175	0.931661
PN_0027	Cauliflower	Clade 4	EMC-2	Brassica oleracea var. botrytis	In this study	-	8204164800	8072954296	0.984	14.4908	0.940197
C0_0083	Cauliflower	Clade 4	EMC-2	Brassica oleracea var. botrytis	In this study	-	6965360700	6764258762	0.971	12.1417	0.935581
C0_0106	Cauliflower	Clade 4	EMC-2	Brassica oleracea var. botrytis	In this study	-	6967167600	6873487593	0.987	12.3378	0.945676
PN_0304	Cauliflower	Clade 4	EMC-2	Brassica oleracea var. botrytis	In this study	-	11058720900	10897265559	0.985	19.5603	0.928866
PN_0444	Cauliflower	Clade 4	EMC-2	Brassica oleracea var. botrytis	In this study	-	6407986800	6299669765	0.983	11.3078	0.891765
PN_0058	Cauliflower	Clade 4	EMC-2	Brassica oleracea var. botrytis	In this study	-	8167276500	8015665679	0.981	14.3879	0.931663
C0_0068	Cauliflower	Clade 4	EMC-2	Brassica oleracea var. botrytis	In this study	-	7036750200	6938171714	0.986	12.4539	0.936005
PN_0134	Cauliflower	Clade 4	EMC-2	Brassica oleracea var. botrytis	In this study	-	7808753700	7657285697	0.981	13.7447	0.927417
PN_0135	Cauliflower	Clade 4	EMC-2	Brassica oleracea var. botrytis	In this study	-	6468095100	6377159863	0.986	11.4469	0.922747
PN_0137	Cauliflower	Clade 4	EMC-2	Brassica oleracea var. botrytis	In this study	-	6951271200	6726582863	0.968	12.0741	0.925364
SN_0228	Cauliflower	Clade 4	EMC-2	Brassica oleracea var. botrytis	In this study	-	6785689500	6690974137	0.986	12.0101	0.897356
C0_0082	Cauliflower	Clade 4	EMC-2	Brassica oleracea var. botrytis	In this study	-	6427162200	6096775451	0.949	10.9436	0.944572
C0_0099	Cauliflower	Clade 4	EMC-2	Brassica oleracea var. botrytis	In this study	-	6108054900	5989556345	0.981	10.7511	0.92224
PN_0274	Cauliflower	Clade 4	EMC-2	Brassica oleracea var. botrytis	In this study	-	7605739800	7494345231	0.985	13.4522	0.921212
C0_0069	Cauliflower	Clade 4	EMC-2	Brassica oleracea var. botrytis	In this study	-	6640938900	6525703341	0.983	11.7135	0.921704
PN_0066	Cauliflower	Clade 4	EMC-2	Brassica oleracea var. botrytis	In this study	-	7062295500	6940293631	0.983	12.4577	0.916126
PN_0065	Cauliflower	Clade 4	EMC-2	Brassica oleracea var. botrytis	In this study	-	12353717100	12133722243	0.982	21.7798	0.92502
C0_0067	Cauliflower	Clade 4	EMC-2	Brassica oleracea var. botrytis	In this study	-	6704988600	6561465210	0.979	11.7777	0.925292
PN_0142	Cauliflower	Clade 4	EMC-2	Brassica oleracea var. botrytis	In this study	-	16834914900	16517905851	0.981	29.6493	0.930024
C0_0087	Cauliflower	Clade 4	EMC-2	Brassica oleracea var. botrytis	In this study	-	7430253600	7153697087	0.963	12.8407	0.923795
SN_0174	Cauliflower	Clade 4	EMC-2	Brassica oleracea var. botrytis	In this study	-	7145726700	7048745977	0.986	12.6523	0.899234
C0_0074	Cauliflower	Clade 4	EMC-2	Brassica oleracea var. botrytis	In this study	-	5750516400	5652416270	0.983	10.146	0.919646
PN_0291	Cauliflower	Clade 4	EMC-2	Brassica oleracea var. botrytis	In this study	-	13171574400	12955883122	0.984	23.2555	0.923565
PN_0270	Cauliflower	Clade 4	EMC-2	Brassica oleracea var. botrytis	In this study	-	6867392100	6757291630	0.984	12.1292	0.916692
PN_0429	Cauliflower	Clade 4	EMC-2	Brassica oleracea var. botrytis	In this study	-	7409717400	7264425381	0.98	13.0395	0.888285
C0_0117	Cauliflower	Clade 4	EMC-2	Brassica oleracea var. botrytis	In this study	-	6794473500	6639170200	0.977	11.9172	0.913376
C0_0122	Cauliflower	Clade 4	EMC-2	Brassica oleracea var. botrytis	In this study	-	7576786200	7441871594	0.982	13.358	0.914292
PN_0256	Cauliflower	Clade 4	EMC-2	Brassica oleracea var. botrytis	In this study	-	7614978600	7486973926	0.983	13.439	0.918398
PN_0068	Cauliflower	Clade 4	EMC-2	Brassica oleracea var. botrytis	In this study	-	9930948600	9711848478	0.978	17.4326	0.921627
PN_0064	Cauliflower	Clade 4	EMC-2	Brassica oleracea var. botrytis	In this study	-	6716660700	6615437255	0.985	11.8746	0.91331
PN_0252	Cauliflower	Clade 4	EMC-2	Brassica oleracea var. botrytis	In this study	-	7940080500	7749617892	0.976	13.9104	0.917779
C0_0057	Cauliflower	Clade 4	EMC-2	Brassica oleracea var. botrytis	In this study	-	7016457300	6905110930	0.984	12.3945	0.91523
PN_0186	Cauliflower	Clade 4	EMC-2	Brassica oleracea var. botrytis	In this study	-	8295795900	8177641011	0.986	14.6787	0.917828
PN_0063	Cauliflower	Clade 4	EMC-2	Brassica oleracea var. botrytis	In this study	-	8619033900	8490596774	0.985	15.2404	0.917984
C0_0066	Cauliflower	Clade 4	EMC-2	Brassica oleracea var. botrytis	In this study	-	5863139100	5785141144	0.987	10.3842	0.922185
PN_0678	Cauliflower	Clade 4	EMC-2	Brassica oleracea var. botrytis	In this study	-	6374477100	6274141183	0.984	11.2619	0.913706
YC_0144	Cauliflower	Clade 4	EMC-2	Brassica oleracea var. botrytis	In this study	-	6938263500	6840276632	0.986	12.2781	0.906228
PN_0536	Cauliflower	Clade 4	EMC-2	Brassica oleracea var. botrytis	In this study	-	7099329300	6995939359	0.985	12.5576	0.897487
PN_0139	Cauliflower	Clade 4	EMC-2	Brassica oleracea var. botrytis	In this study	-	10609671300	10441333252	0.984	18.742	0.926926
YC_0120	Cauliflower	Clade 4	EMC-2	Brassica oleracea var. botrytis	In this study	-	7093644900	6968678611	0.982	12.5086	0.886289
SC_0138	Cauliflower	Clade 4	EMC-2	Brassica oleracea var. botrytis	In this study	-	6641235900	6410087036	0.965	11.506	0.92862
PN_0283	Cauliflower	Clade 4	EMC-2	Brassica oleracea var. botrytis	In this study	-	7591059300	7461695398	0.983	13.3936	0.924176
PN_0226	Cauliflower	Clade 4	EMC-2	Brassica oleracea var. botrytis	In this study	-	8772597000	8521097885	0.971	15.2952	0.926247
YC_0116	Cauliflower	Clade 4	EMC-2	Brassica oleracea var. botrytis	In this study	-	7149881400	7027763377	0.983	12.6147	0.919569
PN_0524	Cauliflower	Clade 4	EMC-2	Brassica oleracea var. botrytis	In this study	-	6210108300	6130429060	0.987	11.004	0.894849
C0_0063	Cauliflower	Clade 4	EMC-2	Brassica oleracea var. botrytis	In this study	-	7874540100	7729459778	0.982	13.8742	0.931615
C0_0077	Cauliflower	Clade 4	EMC-2	Brassica oleracea var. botrytis	In this study	-	6367160400	6245135514	0.981	11.2099	0.929834
C0_0126	Cauliflower	Clade 4	EMC-2	Brassica oleracea var. botrytis	In this study	-	8267649900	8152047041	0.986	14.6327	0.925017
C0_0062	Cauliflower	Clade 4	EMC-2	Brassica oleracea var. botrytis	In this study	-	5680043400	5590481693	0.984	10.0348	0.925535
PN_0160	Cauliflower	Clade 4	EMC-2	Brassica oleracea var. botrytis	In this study	-	11603446200	11233599976	0.968	20.1641	0.926082
PN_0100	Cauliflower	Clade 4	EMC-2	Brassica oleracea var. botrytis	In this study	-	6215951700	6117941489	0.984	10.9816	0.924036
PN_0155	Cauliflower	Clade 4	EMC-2	Brassica oleracea var. botrytis	In this study	-	8552578800	8428761965	0.986	15.1294	0.920749
PN_0105	Cauliflower	Clade 4	EMC-2	Brassica oleracea var. botrytis	In this study	-	6459321000	6367418437	0.986	11.4294	0.916135
PN_0836	Cauliflower	Clade 4	EMC-2	Brassica oleracea var. botrytis	In this study	-	7762941900	7631655893	0.983	13.6987	0.924951
PN_0255	Cauliflower	Clade 4	EMC-2	Brassica oleracea var. botrytis	In this study	-	7137549000	7045297495	0.987	12.6462	0.914829
PN_0136	Cauliflower	Clade 4	EMC-2	Brassica oleracea var. botrytis	In this study	-	10657213800	10499855911	0.985	18.847	0.921942
PN_0216	Cauliflower	Clade 4	EMC-2	Brassica oleracea var. botrytis	In this study	-	8409216300	8279024663	0.985	14.8607	0.930371
PN_0166	Cauliflower	Clade 4	EMC-2	Brassica oleracea var. botrytis	In this study	-	9881421300	9729161728	0.985	17.4636	0.923098
YC_0149	Cauliflower	Clade 4	EMC-2	Brassica oleracea var. botrytis	In this study	-	7325494500	7202755926	0.983	12.9288	0.89267
PN_0164	Cauliflower	Clade 4	EMC-2	Brassica oleracea var. botrytis	In this study	-	7348906500	7137202511	0.971	12.8111	0.926301
PN_0683	Cauliflower	Clade 4	EMC-2	Brassica oleracea var. botrytis	In this study	-	9139946400	8999950227	0.985	16.1547	0.925703
PN_0509	Cauliflower	Clade 4	EMC-2	Brassica oleracea var. botrytis	In this study	-	7012047600	6907986999	0.985	12.3997	0.897135
PN_0007	Cauliflower	Clade 4	EMC-2	Brassica oleracea var. botrytis	In this study	-	8528389800	8381702635	0.983	15.045	0.921137
PN_0001	Cauliflower	Clade 4	EMC-2	Brassica oleracea var. botrytis	In this study	-	9347748600	9043507041	0.967	16.2329	0.935275
PN_0041	Cauliflower	Clade 4	EMC-2	Brassica oleracea var. botrytis	In this study	-	12394036200	12215230497	0.986	21.9261	0.927322
PN_0718	Cauliflower	Clade 4	EMC-2	Brassica oleracea var. botrytis	In this study	-	7685490000	7557146669	0.983	13.5649	0.916824
PN_0630	Cauliflower	Clade 4	EMC-2	Brassica oleracea var. botrytis	In this study	-	5907950400	5837217137	0.988	10.4777	0.914282
PN_0788	Cauliflower	Clade 4	EMC-2	Brassica oleracea var. botrytis	In this study	-	6454075800	6256977598	0.969	11.2311	0.915724
PN_0087	Cauliflower	Clade 4	EMC-2	Brassica oleracea var. botrytis	In this study	-	6554025600	6457262710	0.985	11.5906	0.917823
PN_0440	Cauliflower	Clade 4	EMC-2	Brassica oleracea var. botrytis	In this study	-	7134615000	7012016239	0.983	12.5864	0.885439
YC_0020	Cauliflower	Clade 4	EMC-2	Brassica oleracea var. botrytis	In this study	-	6989545500	6895219349	0.987	12.3768	0.878204
PN_0003	Cauliflower	Clade 4	EMC-2	Brassica oleracea var. botrytis	In this study	-	9411444600	9274889246	0.985	16.6482	0.930512
PN_0094	Cauliflower	Clade 4	EMC-2	Brassica oleracea var. botrytis	In this study	-	10594054800	10323950148	0.975	18.5313	0.927651
PN_0097	Cauliflower	Clade 4	EMC-2	Brassica oleracea var. botrytis	In this study	-	10178961000	9962490537	0.979	17.8824	0.926939
PN_0095	Cauliflower	Clade 4	EMC-2	Brassica oleracea var. botrytis	In this study	-	10470630300	10327511997	0.986	18.5377	0.92564
PN_0096	Cauliflower	Clade 4	EMC-2	Brassica oleracea var. botrytis	In this study	-	7124132400	7013953092	0.985	12.5899	0.915948
PN_0004	Cauliflower	Clade 4	EMC-2	Brassica oleracea var. botrytis	In this study	-	8588534400	8338853564	0.971	14.9681	0.920487
PN_0740	Cauliflower	Clade 4	EMC-2	Brassica oleracea var. botrytis	In this study	-	9418080600	9171464002	0.974	16.4626	0.91938
PN_0620	Cauliflower	Clade 4	EMC-2	Brassica oleracea var. botrytis	In this study	-	11170563600	10928273444	0.978	19.616	0.924361
PN_0624	Cauliflower	Clade 4	EMC-2	Brassica oleracea var. botrytis	In this study	-	6224089800	6097844669	0.98	10.9455	0.91467
PN_0627	Cauliflower	Clade 4	EMC-2	Brassica oleracea var. botrytis	In this study	-	6642787200	6556053809	0.987	11.768	0.909345
YC_0041	Cauliflower	Clade 4	EMC-2	Brassica oleracea var. botrytis	In this study	-	7079334300	6994404530	0.988	12.5548	0.884022
PN_0661	Cauliflower	Clade 4	EMC-2	Brassica oleracea var. botrytis	In this study	-	9061194000	8941616473	0.987	16.05	0.923903
PN_0639	Cauliflower	Clade 4	EMC-2	Brassica oleracea var. botrytis	In this study	-	6653169300	6497183751	0.977	11.6623	0.907419
PN_0657	Cauliflower	Clade 4	EMC-2	Brassica oleracea var. botrytis	In this study	-	10128984300	9960286949	0.983	17.8785	0.917978
YC_0024	Cauliflower	Clade 4	EMC-2	Brassica oleracea var. botrytis	In this study	-	7217985600	7112761562	0.985	12.7672	0.897339
YC_0047	Cauliflower	Clade 4	EMC-2	Brassica oleracea var. botrytis	In this study	-	6791219100	6711702569	0.988	12.0474	0.876615
PN_0703	Cauliflower	Clade 4	EMC-2	Brassica oleracea var. botrytis	In this study	-	7805752500	7695663780	0.986	13.8135	0.911446
PN_0697	Cauliflower	Clade 4	EMC-2	Brassica oleracea var. botrytis	In this study	-	7905700800	7745731345	0.98	13.9034	0.917148
YC_0033	Cauliflower	Clade 4	EMC-2	Brassica oleracea var. botrytis	In this study	-	7147980000	7045288525	0.986	12.6461	0.883318
YC_0039	Cauliflower	Clade 4	EMC-2	Brassica oleracea var. botrytis	In this study	-	6851653500	6770727278	0.988	12.1533	0.888622
PN_0673	Cauliflower	Clade 4	EMC-2	Brassica oleracea var. botrytis	In this study	-	7527275700	7416621892	0.985	13.3127	0.926906
PN_0629	Cauliflower	Clade 4	EMC-2	Brassica oleracea var. botrytis	In this study	-	7523024100	7386919797	0.982	13.2594	0.922861
PN_0612	Cauliflower	Clade 4	EMC-2	Brassica oleracea var. botrytis	In this study	-	6727181400	6554806764	0.974	11.7657	0.920688
PN_0805	Cauliflower	Clade 4	EMC-2	Brassica oleracea var. botrytis	In this study	-	7813308600	7683879106	0.983	13.7924	0.914735
PN_0655	Cauliflower	Clade 4	EMC-2	Brassica oleracea var. botrytis	In this study	-	7477155000	7359035535	0.984	13.2093	0.916184
PN_0691	Cauliflower	Clade 4	EMC-2	Brassica oleracea var. botrytis	In this study	-	7428123900	7218987329	0.972	12.9579	0.910599
PN_0228	Cauliflower	Clade 4	EMC-2	Brassica oleracea var. botrytis	In this study	-	6215866200	6084984579	0.979	10.9224	0.911828
PN_0743	Cauliflower	Clade 4	EMC-2	Brassica oleracea var. botrytis	In this study	-	13496190300	13303902257	0.986	23.8802	0.919489
PN_0113	Cauliflower	Clade 4	EMC-2	Brassica oleracea var. botrytis	In this study	-	7752150000	7637381354	0.985	13.7089	0.917753
PN_0236	Cauliflower	Clade 4	EMC-2	Brassica oleracea var. botrytis	In this study	-	9872672400	9719593266	0.984	17.4465	0.92056
PN_0744	Cauliflower	Clade 4	EMC-2	Brassica oleracea var. botrytis	In this study	-	10803354000	10538017432	0.975	18.9155	0.917528
PN_0349	Cauliflower	Clade 4	EMC-2	Brassica oleracea var. botrytis	In this study	-	7069120800	6977783395	0.987	12.525	0.881996
PN_0696	Cauliflower	Clade 4	EMC-2	Brassica oleracea var. botrytis	In this study	-	9552839400	9423911366	0.987	16.9157	0.916596
PN_0618	Cauliflower	Clade 4	EMC-2	Brassica oleracea var. botrytis	In this study	-	10938129000	10706038892	0.979	19.2171	0.923426
PN_0742	Cauliflower	Clade 4	EMC-2	Brassica oleracea var. botrytis	In this study	-	9940266900	9759392996	0.982	17.5179	0.914073
PN_0250	Cauliflower	Clade 4	EMC-2	Brassica oleracea var. botrytis	In this study	-	7804691700	7695896888	0.986	13.814	0.918294
YC_0082	Cauliflower	Clade 4	EMC-2	Brassica oleracea var. botrytis	In this study	-	6889862400	6815132799	0.989	12.233	0.884431
PN_0385	Cauliflower	Clade 4	EMC-2	Brassica oleracea var. botrytis	In this study	-	7045826100	6936367189	0.984	12.4506	0.892183
PN_0547	Cauliflower	Clade 4	EMC-2	Brassica oleracea var. botrytis	In this study	-	6869759700	6774696818	0.986	12.1604	0.883457
YC_0030	Cauliflower	Clade 4	EMC-2	Brassica oleracea var. botrytis	In this study	-	7083229500	6962975322	0.983	12.4984	0.88703
PN_0460	Cauliflower	Clade 4	EMC-2	Brassica oleracea var. botrytis	In this study	-	6369935400	6249988308	0.981	11.2186	0.884016
PN_0441	Cauliflower	Clade 4	EMC-2	Brassica oleracea var. botrytis	In this study	-	7329096900	7200218836	0.982	12.9242	0.886265
YC_0006	Cauliflower	Clade 4	EMC-2	Brassica oleracea var. botrytis	In this study	-	7291491600	7174922270	0.984	12.8788	0.89985
PN_0642	Cauliflower	Clade 4	EMC-2	Brassica oleracea var. botrytis	In this study	-	6552541500	6462558481	0.986	11.6001	0.914127
PN_0705	Cauliflower	Clade 4	EMC-2	Brassica oleracea var. botrytis	In this study	-	7965558900	7792252087	0.978	13.9869	0.917129
YC_0044	Cauliflower	Clade 4	EMC-2	Brassica oleracea var. botrytis	In this study	-	6209397000	6141616932	0.989	11.0241	0.878048
PN_0343	Cauliflower	Clade 4	EMC-2	Brassica oleracea var. botrytis	In this study	-	6838896900	6757115192	0.988	12.1289	0.890505
PN_0544	Cauliflower	Clade 4	EMC-2	Brassica oleracea var. botrytis	In this study	-	7203842400	7100942435	0.986	12.746	0.900653
PN_0766	Cauliflower	Clade 4	EMC-2	Brassica oleracea var. botrytis	In this study	-	6826380000	6720571753	0.985	12.0633	0.911925
PN_0752	Cauliflower	Clade 4	EMC-2	Brassica oleracea var. botrytis	In this study	-	6248709900	6162918821	0.986	11.0623	0.91168
PN_0648	Cauliflower	Clade 4	EMC-2	Brassica oleracea var. botrytis	In this study	-	7316481300	7177902389	0.981	12.8842	0.916297
PN_0702	Cauliflower	Clade 4	EMC-2	Brassica oleracea var. botrytis	In this study	-	7171625700	7063945383	0.985	12.6796	0.911254
PN_0506	Cauliflower	Clade 4	EMC-2	Brassica oleracea var. botrytis	In this study	-	6489234600	6397201744	0.986	11.4828	0.876331
PN_0602	Cauliflower	Clade 4	EMC-2	Brassica oleracea var. botrytis	In this study	-	6837166500	6734838602	0.985	12.0889	0.914039
PN_0009	Cauliflower	Clade 4	EMC-2	Brassica oleracea var. botrytis	In this study	-	9023687400	8900458266	0.986	15.9761	0.919857
PN_0410	Cauliflower	Clade 4	EMC-2	Brassica oleracea var. botrytis	In this study	-	6846800100	6744000755	0.985	12.1053	0.878013
PN_0257	Cauliflower	Clade 4	EMC-2	Brassica oleracea var. botrytis	In this study	-	9034805700	8919757845	0.987	16.0108	0.919154
PN_0254	Cauliflower	Clade 4	EMC-2	Brassica oleracea var. botrytis	In this study	-	7326576000	7205327997	0.983	12.9334	0.918097
PN_0413	Cauliflower	Clade 4	EMC-2	Brassica oleracea var. botrytis	In this study	-	7169328600	7065521736	0.986	12.6825	0.881595
YC_0066	Cauliflower	Clade 4	EMC-2	Brassica oleracea var. botrytis	In this study	-	6830943900	6751146549	0.988	12.1182	0.88148
PN_0605	Cauliflower	Clade 4	EMC-2	Brassica oleracea var. botrytis	In this study	-	8124378600	7990256849	0.983	14.3423	0.917429
PN_0798	Cauliflower	Clade 4	EMC-2	Brassica oleracea var. botrytis	In this study	-	7272281400	7092221949	0.975	12.7304	0.916614
PN_0258	Cauliflower	Clade 4	EMC-2	Brassica oleracea var. botrytis	In this study	-	8671368600	8499417284	0.98	15.2563	0.918998
YC_0025	Cauliflower	Clade 4	EMC-2	Brassica oleracea var. botrytis	In this study	-	7345325700	7229691262	0.984	12.9771	0.890364
YC_0038	Cauliflower	Clade 4	EMC-2	Brassica oleracea var. botrytis	In this study	-	6890396700	6797662528	0.987	12.2017	0.885759
PN_0377	Cauliflower	Clade 4	EMC-2	Brassica oleracea var. botrytis	In this study	-	6820566000	6719250016	0.985	12.0609	0.879985
PN_0462	Cauliflower	Clade 4	EMC-2	Brassica oleracea var. botrytis	In this study	-	6686796900	6576174207	0.983	11.8041	0.887066
PN_0279	Cauliflower	Clade 4	EMC-2	Brassica oleracea var. botrytis	In this study	-	8132833500	7978451452	0.981	14.3211	0.919965
PN_0733	Cauliflower	Clade 4	EMC-2	Brassica oleracea var. botrytis	In this study	-	7173677700	6998690509	0.976	12.5625	0.916228
PN_0658	Cauliflower	Clade 4	EMC-2	Brassica oleracea var. botrytis	In this study	-	6402890700	6302388525	0.984	11.3126	0.910266
PN_0453	Cauliflower	Clade 4	EMC-2	Brassica oleracea var. botrytis	In this study	-	7164690900	7049384673	0.984	12.6535	0.892284
PN_0238	Cauliflower	Clade 4	EMC-2	Brassica oleracea var. botrytis	In this study	-	6418912500	6338347083	0.987	11.3772	0.913383
PN_0722	Cauliflower	Clade 4	EMC-2	Brassica oleracea var. botrytis	In this study	-	7184164800	7100182494	0.988	12.7447	0.9096
C0_0114	Cauliflower	Clade 4	EMC-2	Brassica oleracea var. botrytis	In this study	-	7333426800	7187717087	0.98	12.9018	0.915505
PN_0741	Cauliflower	Clade 4	EMC-2	Brassica oleracea var. botrytis	In this study	-	7336409100	7221020850	0.984	12.9616	0.915066
PN_0282	Cauliflower	Clade 4	EMC-2	Brassica oleracea var. botrytis	In this study	-	8152816500	8030197481	0.985	14.414	0.917409
PN_0022	Cauliflower	Clade 4	EMC-2	Brassica oleracea var. botrytis	In this study	-	9701002500	9569671920	0.986	17.1773	0.917599
PN_0308	Cauliflower	Clade 4	EMC-2	Brassica oleracea var. botrytis	In this study	-	9313658700	9175558884	0.985	16.4699	0.921242
SN_1432	Cauliflower	Clade 4	EMC-2	Brassica oleracea var. botrytis	In this study	-	6963001500	6858564397	0.985	12.311	0.896999
PN_0222	Cauliflower	Clade 4	EMC-2	Brassica oleracea var. botrytis	In this study	-	7048174500	6871769132	0.975	12.3347	0.916496
YC_0129	Cauliflower	Clade 4	EMC-2	Brassica oleracea var. botrytis	In this study	-	7084947900	6961793354	0.983	12.4963	0.905821
C0_0059	Cauliflower	Clade 4	EMC-2	Brassica oleracea var. botrytis	In this study	-	5887606500	5767450415	0.98	10.3524	0.924223
SN_0003	Cauliflower	Clade 4	EMC-2	Brassica oleracea var. botrytis	In this study	-	10901044800	10721995241	0.984	19.2457	0.945456
SC_0131	Cauliflower	Clade 4	EMC-2	Brassica oleracea var. botrytis	In this study	-	6399774000	6173104179	0.965	11.0806	0.922101
PN_0704	Cauliflower	Clade 4	EMC-2	Brassica oleracea var. botrytis	In this study	-	7714939500	7470917352	0.968	13.4101	0.918559
PN_0603	Cauliflower	Clade 4	EMC-2	Brassica oleracea var. botrytis	In this study	-	6398212200	6300830397	0.985	11.3098	0.910991
PN_0436	Cauliflower	Clade 4	EMC-2	Brassica oleracea var. botrytis	In this study	-	6943444800	6845970302	0.986	12.2884	0.889666
PN_0635	Cauliflower	Clade 4	EMC-2	Brassica oleracea var. botrytis	In this study	-	8105467800	7919873730	0.977	14.216	0.924956
PN_0353	Cauliflower	Clade 4	EMC-2	Brassica oleracea var. botrytis	In this study	-	6853989600	6747606018	0.984	12.1118	0.887579
PN_0698	Cauliflower	Clade 4	EMC-2	Brassica oleracea var. botrytis	In this study	-	9831239100	9703472362	0.987	17.4175	0.91842
PN_0483	Cauliflower	Clade 4	EMC-2	Brassica oleracea var. botrytis	In this study	-	6554844900	6446269337	0.983	11.5709	0.88599
PN_0031	Cauliflower	Clade 4	EMC-2	Brassica oleracea var. botrytis	In this study	-	6298752600	6120567238	0.972	10.9863	0.927867
YC_0119	Cauliflower	Clade 4	EMC-2	Brassica oleracea var. botrytis	In this study	-	6887801100	6770412401	0.983	12.1527	0.890856
PN_0380	Cauliflower	Clade 4	EMC-2	Brassica oleracea var. botrytis	In this study	-	6447711000	6353384736	0.985	11.4042	0.893676
YC_0117	Cauliflower	Clade 4	EMC-2	Brassica oleracea var. botrytis	In this study	-	6880216200	6762420977	0.983	12.1384	0.889858
PN_0386	Cauliflower	Clade 4	EMC-2	Brassica oleracea var. botrytis	In this study	-	7107645900	6979514724	0.982	12.5281	0.894802
SC_0139	Cauliflower	Clade 4	EMC-2	Brassica oleracea var. botrytis	In this study	-	9171721500	9025097933	0.984	16.1998	0.926579
C0_0109	Cauliflower	Clade 4	EMC-2	Brassica oleracea var. botrytis	In this study	-	9333084900	9190473203	0.985	16.4967	0.933615
C0_0054	Cauliflower	Clade 4	EMC-2	Brassica oleracea var. botrytis	In this study	-	8047782300	7891565926	0.981	14.1652	0.925362
PN_0700	Cauliflower	Clade 4	EMC-2	Brassica oleracea var. botrytis	In this study	-	11282522400	11146512750	0.988	20.0077	0.934187
PN_0123	Cauliflower	Clade 4	EMC-2	Brassica oleracea var. botrytis	In this study	-	7119688500	6917620685	0.972	12.417	0.925703
PN_0121	Cauliflower	Clade 4	EMC-2	Brassica oleracea var. botrytis	In this study	-	17298931200	17008177374	0.983	30.5293	0.934093
YC_0151	Cauliflower	Clade 4	EMC-2	Brassica oleracea var. botrytis	In this study	-	7573401000	7431681193	0.981	13.3397	0.890297
YC_0074	Cauliflower	Clade 4	EMC-2	Brassica oleracea var. botrytis	In this study	-	6616096800	6534230153	0.988	11.7288	0.888924
PN_0498	Cauliflower	Clade 4	EMC-2	Brassica oleracea var. botrytis	In this study	-	6298463700	6207624122	0.986	11.1425	0.890562
PN_0680	Cauliflower	Clade 4	EMC-2	Brassica oleracea var. botrytis	In this study	-	8026223700	7911206171	0.986	14.2004	0.921884
PN_0512	Cauliflower	Clade 4	EMC-2	Brassica oleracea var. botrytis	In this study	-	7369308600	7254726409	0.984	13.0221	0.903597
YC_0152	Cauliflower	Clade 4	EMC-2	Brassica oleracea var. botrytis	In this study	-	6574220400	6479931686	0.986	11.6313	0.839474
PN_0225	Cauliflower	Clade 4	EMC-2	Brassica oleracea var. botrytis	In this study	-	12118406400	11911294268	0.983	21.3805	0.931154
PN_0682	Cauliflower	Clade 4	EMC-2	Brassica oleracea var. botrytis	In this study	-	8577398400	8452789325	0.985	15.1726	0.925143
PN_0104	Cauliflower	Clade 4	EMC-2	Brassica oleracea var. botrytis	In this study	-	6651446100	6526027972	0.981	11.7141	0.92362
PN_0030	Cauliflower	Clade 4	EMC-2	Brassica oleracea var. botrytis	In this study	-	7319660700	7212029503	0.985	12.9454	0.924912
PN_0089	Cauliflower	Clade 4	EMC-2	Brassica oleracea var. botrytis	In this study	-	9666526800	9522614320	0.985	17.0929	0.921844
PN_0029	Cauliflower	Clade 4	EMC-2	Brassica oleracea var. botrytis	In this study	-	6465529500	6339293457	0.98	11.3789	0.9274
PN_0129	Cauliflower	Clade 4	EMC-2	Brassica oleracea var. botrytis	In this study	-	7232880000	7121667358	0.985	12.7832	0.91978
PN_0088	Cauliflower	Clade 4	EMC-2	Brassica oleracea var. botrytis	In this study	-	7040601000	6908320326	0.981	12.4003	0.917867
YC_0162	Cauliflower	Clade 4	EMC-2	Brassica oleracea var. botrytis	In this study	-	7330968900	7204013058	0.983	12.931	0.889808
C0_0112	Cauliflower	Clade 4	EMC-2	Brassica oleracea var. botrytis	In this study	-	9054104100	8886970906	0.982	15.9519	0.931128
PN_0242	Cauliflower	Clade 4	EMC-2	Brassica oleracea var. botrytis	In this study	-	6803362200	6708163361	0.986	12.041	0.913907
PN_0083	Cauliflower	Clade 4	EMC-2	Brassica oleracea var. botrytis	In this study	-	8575773900	8425913402	0.983	15.1243	0.918073
PN_0101	Cauliflower	Clade 4	EMC-2	Brassica oleracea var. botrytis	In this study	-	8415444000	6627291819	0.788	11.8958	0.913473
PN_0426	Cauliflower	Clade 4	EMC-2	Brassica oleracea var. botrytis	In this study	-	7372571100	7245708911	0.983	13.0059	0.889824
YC_0142	Cauliflower	Clade 4	EMC-2	Brassica oleracea var. botrytis	In this study	-	6941629200	6840782764	0.985	12.2791	0.874734
PN_0430	Cauliflower	Clade 4	EMC-2	Brassica oleracea var. botrytis	In this study	-	7351267800	7140172628	0.971	12.8165	0.885944
PN_0795	Cauliflower	Clade 4	EMC-2	Brassica oleracea var. botrytis	In this study	-	5984624700	5887477214	0.984	10.5679	0.904317
PN_0790	Cauliflower	Clade 4	EMC-2	Brassica oleracea var. botrytis	In this study	-	5996714700	5897891976	0.984	10.5866	0.909073
PN_0204	Cauliflower	Clade 4	EMC-2	Brassica oleracea var. botrytis	In this study	-	7985034600	7825272261	0.98	14.0462	0.915156
PN_0202	Cauliflower	Clade 4	EMC-2	Brassica oleracea var. botrytis	In this study	-	9104247900	8918972077	0.98	16.0094	0.918818
PN_0183	Cauliflower	Clade 4	EMC-2	Brassica oleracea var. botrytis	In this study	-	10884576900	10723741004	0.985	19.2489	0.920149
C0_0118	Cauliflower	Clade 4	EMC-2	Brassica oleracea var. botrytis	In this study	-	9551019300	9397950905	0.984	16.8691	0.917315
PN_0223	Cauliflower	Clade 4	EMC-2	Brassica oleracea var. botrytis	In this study	-	10666563300	10457603671	0.98	18.7712	0.92053
PN_0184	Cauliflower	Clade 4	EMC-2	Brassica oleracea var. botrytis	In this study	-	7580472300	7422292778	0.979	13.3228	0.914368
PN_0497	Cauliflower	Clade 4	EMC-2	Brassica oleracea var. botrytis	In this study	-	6860672400	6763404067	0.986	12.1402	0.892466
PN_0091	Cauliflower	Clade 4	EMC-2	Brassica oleracea var. botrytis	In this study	-	9091452900	8938194646	0.983	16.0439	0.923273
YC_0073	Cauliflower	Clade 4	EMC-2	Brassica oleracea var. botrytis	In this study	-	6809642700	6728713934	0.988	12.0779	0.885233
PN_0500	Cauliflower	Clade 4	EMC-2	Brassica oleracea var. botrytis	In this study	-	6286739100	6201204342	0.986	11.131	0.895362
C0_0061	Cauliflower	Clade 4	EMC-2	Brassica oleracea var. botrytis	In this study	-	7375235100	7214190336	0.978	12.9493	0.921806
C0_0060	Cauliflower	Clade 4	EMC-2	Brassica oleracea var. botrytis	In this study	-	7881134100	7769813099	0.986	13.9466	0.919409
PN_0141	Cauliflower	Clade 4	EMC-2	Brassica oleracea var. botrytis	In this study	-	8682534600	8511351894	0.98	15.2777	0.919092
C0_0056	Cauliflower	Clade 4	EMC-2	Brassica oleracea var. botrytis	In this study	-	5768418600	5628881802	0.976	10.1037	0.906273
C0_0105	Cauliflower	Clade 4	EMC-2	Brassica oleracea var. botrytis	In this study	-	6047016000	5926737813	0.98	10.6384	0.915007
PN_0174	Cauliflower	Clade 4	EMC-2	Brassica oleracea var. botrytis	In this study	-	8830541100	8708506084	0.986	15.6316	0.926756
PN_0247	Cauliflower	Clade 4	EMC-2	Brassica oleracea var. botrytis	In this study	-	11469950400	11296497817	0.985	20.277	0.925648
PN_0241	Cauliflower	Clade 4	EMC-2	Brassica oleracea var. botrytis	In this study	-	6216853500	6103907329	0.982	10.9564	0.921957
C0_0064	Cauliflower	Clade 4	EMC-2	Brassica oleracea var. botrytis	In this study	-	7173936900	7055259660	0.983	12.664	0.921446
PN_0149	Cauliflower	Clade 4	EMC-2	Brassica oleracea var. botrytis	In this study	-	7996688100	7891319907	0.987	14.1647	0.915726
PN_0090	Cauliflower	Clade 4	EMC-2	Brassica oleracea var. botrytis	In this study	-	10543834500	10343879247	0.981	18.567	0.922808
PN_0791	Cauliflower	Clade 4	EMC-2	Brassica oleracea var. botrytis	In this study	-	7691275200	7526198694	0.979	13.5094	0.915888
PN_0145	Cauliflower	Clade 4	EMC-2	Brassica oleracea var. botrytis	In this study	-	7185600900	7082116291	0.986	12.7122	0.916139
PN_0792	Cauliflower	Clade 4	EMC-2	Brassica oleracea var. botrytis	In this study	-	6955883700	6842102164	0.984	12.2814	0.915296
PN_0039	Cauliflower	Clade 4	EMC-2	Brassica oleracea var. botrytis	In this study	-	8585951400	8450448572	0.984	15.1684	0.918023
PN_0787	Cauliflower	Clade 4	EMC-2	Brassica oleracea var. botrytis	In this study	-	8168673900	8045998987	0.985	14.4424	0.918026
PN_0793	Cauliflower	Clade 4	EMC-2	Brassica oleracea var. botrytis	In this study	-	6818094300	6700851002	0.983	12.0279	0.910374
PN_0033	Cauliflower	Clade 4	EMC-2	Brassica oleracea var. botrytis	In this study	-	8878463100	7954087659	0.896	14.2774	0.919191
PN_0093	Cauliflower	Clade 4	EMC-2	Brassica oleracea var. botrytis	In this study	-	8478498600	8349357408	0.985	14.9869	0.925281
C080_Cauliflo16	Cauliflower	Clade 4	EMC-2	Brassica oleracea var. botrytis	PRJNA312457	SRR3203147	4802205500	4674318764	0.973	8.3903	0.913346
PN_0804	Cauliflower	Clade 4	EMC-2	Brassica oleracea var. botrytis	In this study	-	14357086200	14072352466	0.98	25.2596	0.925671
PN_0146	Cauliflower	Clade 4	EMC-2	Brassica oleracea var. botrytis	In this study	-	8070641700	7935234278	0.983	14.2436	0.92506
PN_0167	Cauliflower	Clade 4	EMC-2	Brassica oleracea var. botrytis	In this study	-	7805546100	7642582544	0.979	13.7183	0.922838
PN_0038	Cauliflower	Clade 4	EMC-2	Brassica oleracea var. botrytis	In this study	-	10039488900	8093376480	0.806	14.5274	0.918837
YC_0148	Cauliflower	Clade 4	EMC-2	Brassica oleracea var. botrytis	In this study	-	7138086900	7017001687	0.983037	12.5954	0.886324
PN_0507	Cauliflower	Clade 4	EMC-2	Brassica oleracea var. botrytis	In this study	-	6908561700	6814474534	0.986	12.2318	0.894738
PN_0161	Cauliflower	Clade 4	EMC-2	Brassica oleracea var. botrytis	In this study	-	7512393900	7398545952	0.985	13.2802	0.923871
PN_0501	Cauliflower	Clade 4	EMC-2	Brassica oleracea var. botrytis	In this study	-	6159486000	6081534363	0.987	10.9162	0.888267
PN_0150	Cauliflower	Clade 4	EMC-2	Brassica oleracea var. botrytis	In this study	-	6469005000	6349750077	0.982	11.3977	0.910799
PN_0153	Cauliflower	Clade 4	EMC-2	Brassica oleracea var. botrytis	In this study	-	8922018600	8774448683	0.983	15.7499	0.920304
PN_0147	Cauliflower	Clade 4	EMC-2	Brassica oleracea var. botrytis	In this study	-	10541647500	10273453306	0.975	18.4406	0.92109
PN_0490	Cauliflower	Clade 4	EMC-2	Brassica oleracea var. botrytis	In this study	-	6828223800	6727819882	0.985	12.0763	0.895152
YC_0068	Cauliflower	Clade 4	EMC-2	Brassica oleracea var. botrytis	In this study	-	6615986700	6542550401	0.989	11.7437	0.918022
PN_0491	Cauliflower	Clade 4	EMC-2	Brassica oleracea var. botrytis	In this study	-	6961737300	6862501817	0.986	12.318	0.899683
PN_0502	Cauliflower	Clade 4	EMC-2	Brassica oleracea var. botrytis	In this study	-	7099601400	7001306490	0.986	12.5672	0.892907
PN_0488	Cauliflower	Clade 4	EMC-2	Brassica oleracea var. botrytis	In this study	-	6466848900	6372293648	0.985	11.4381	0.888845

## Sheet: Supplementary Table 4
Supplementary Table 4. Statistics of SNPs according to their genomic loci across chromosomes in the cauliflower C-8 (V2) genome.
Chromosome	Length	SNPs	Intergenic	Upstream	Downstream	5'-UTR	Exon	Intron	3'-UTR	Missense
Chr1	55196197	1748112	1299616	1713887	1740864	75424	442898	388732	82827	179809
Chr2	71907788	2158856	1672639	1868843	1890060	78330	445173	446990	84631	195021
Chr3	79842669	2587536	1850299	2804054	2832409	125532	727571	668172	138405	295244
Chr4	65683070	2157025	1626753	2050730	2087611	89324	503709	460481	90762	209926
Chr5	54220099	1840829	1325149	1946448	1955691	93045	516379	455818	97100	207690
Chr6	48937047	1584542	1187415	1516662	1547322	72320	386457	345852	70376	161644
Chr7	60489663	1906449	1422588	1875769	1912849	84198	478513	416973	91015	203561
Chr8	53063168	1725807	1246077	1822890	1846747	81176	465876	418420	87368	189311
Chr9	67773680	2208161	1639741	2177768	2205097	98156	555104	495211	106001	230773
Total	557113381	17917317	13270277	17777051	18018650	797505	4521680	4096649	848485	1872979

## Sheet: Supplementary Table 5
Supplementary Table 5. Statistics of InDels according to their genomic loci across chromosomes in the cauliflower C-8 (V2) genome.
Chromosome	Length	InDels	Intergenic	Upstream	Downstream	5'-UTR	Exon	Intron	3'-UTR	Frameshift
Chr1	55196197	1060310	860462	1480616	1496015	82169	109966	560774	90617	69748
Chr2	71907788	1225439	1056777	1490928	1497395	71486	115947	549288	86936	76476
Chr3	79842669	1640782	1303275	2517286	2489454	129315	177745	952749	153330	113100
Chr4	65683070	1299255	1089050	1709683	1722078	86599	129736	623569	100983	84392
Chr5	54220099	1119773	870372	1688774	1685003	97001	123711	642493	106777	78320
Chr6	48937047	949855	795751	1241188	1262010	68271	95126	460475	75877	60764
Chr7	60489663	1157993	960421	1604754	1627063	86393	117201	578394	98274	75133
Chr8	53063168	1060943	828186	1587524	1590993	84495	116026	604962	98986	73928
Chr9	67773680	1316690	1071879	1838759	1845264	100590	138369	681308	113168	88448
Total	557113381	10831040	8836173	15159512	15215275	806319	1123827	5654012	924948	720309

## Sheet: Supplementary Table 6
Supplementary Table 6. Nucleotide diversity and variant number of each clade and group.
Clade or group		Number of individualsa	Nucleotide diversity (π)	SNPs	InDels
Wild		22	0.00231124	14688219	6808
Feral		8	0.00151851	10412654	6216
Clade 1	Chinese kale	59	0.00108161	9876760	6732
Clade 2	Kohlrabi	27	0.00136031	10714123	6548
	Curly kale	5	0.00144381	5699389	5073
	Brussels sprouts	13	0.0013211	6929819	5850
	Kale	5	0.00124989	5554604	5032
	Cabbage	49	0.00119355	12734079	6861
Clade 3	Broccoli	43	0.00119136	9448045	6383
Clade 4	Romanesco	19	0.00129564	7660446	5899
	ELMC	28	0.000916323	7709546	5635
	LMC	80	0.00052918	9488916	6616
	EMC-1	207	0.000616195	10673275	6561
	EMC-2	392	0.000576024	11330428	6845
	LMC+EMCs	679	0.000666043	14018320	7139
	All Cauliflower	726	0.000734838	14634651	7182
a Subspecies and groups with more than five individuals were calculated.

## Sheet: Supplementary Table 7
Supplementary Table 7. Analysis of identical regions between the 22 wild accessions and cultivated B. oleracea.
Sample ID	Species	Total Windows	Chinese kale		Kohlrabi		Brussels sprouts		Cabbage		Broccoli		Romanesco		ELMC		LMC+EMCs		Average
			IWsa	Percentage	IWs	Percentage	IWs	Percentage	IWs	Percentage	IWs	Percentage	IWs	Percentage	IWs	Percentage	IWs	Percentage
SRR6453800b	Brassica insularis	111427	919	0.00824755	1066	0.0095668	802	0.00719754	1134	0.0101771	928	0.00832832	657	0.00589624	630	0.00565393	536	0.00481032	0.00748472
SRR6453595	Brassica insularis	111427	841	0.00754754	1063	0.00953988	756	0.00678471	1123	0.0100783	899	0.00806806	623	0.0055911	536	0.00481032	443	0.0039757	0.00704946
SRR6453801	Brassica insularis	111427	1024	0.00918987	1241	0.0111373	948	0.00850781	1357	0.0121784	1097	0.00984501	781	0.00700907	775	0.00695523	667	0.00598598	0.00885109
SRR6453573	Brassica insularis	111427	1209	0.0108502	1420	0.0127438	1134	0.0101771	1548	0.0138925	1263	0.0113348	961	0.00862448	939	0.00842704	786	0.00705395	0.010388
SRR6453611	Brassica macrocarpa	111427	1093	0.00980911	1361	0.0122143	1032	0.00926167	1396	0.0125284	1059	0.00950398	888	0.00796934	820	0.00735908	662	0.00594111	0.00932337
SRR4289358	Brassica macrocarpa	111427	2927	0.0262683	3415	0.0306479	2637	0.0236657	3462	0.0310697	2926	0.0262593	2351	0.021099	2262	0.0203003	2036	0.0182721	0.0246978
SRR6453614	Brassica macrocarpa	111427	1064	0.00954885	1331	0.011945	947	0.00849884	1393	0.0125015	1106	0.00992578	859	0.00770908	832	0.00746677	669	0.00600393	0.00919997
C0_0166b	Brassica macrocarpa	111427	2191	0.0196631	2511	0.0225349	2092	0.0187746	2570	0.0230644	2073	0.0186041	1719	0.0154271	1621	0.0145476	1393	0.0125015	0.0181397
SRR6453778	Brassica rupestris	111427	1084	0.00972834	1308	0.0117386	953	0.00855268	1307	0.0117297	974	0.00874115	783	0.00702702	737	0.0066142	641	0.00575265	0.00873554
SRR6453822b	Brassica villosa	111427	1108	0.00994373	1316	0.0118104	1060	0.00951295	1377	0.0123579	1048	0.00940526	876	0.00786165	835	0.0074937	681	0.00611162	0.00931215
SRR6453602	Brassica villosa	111427	1083	0.00971937	1349	0.0121066	1049	0.00941424	1433	0.0128604	1054	0.00945911	846	0.00759241	765	0.00686548	630	0.00565393	0.00920894
SRR6453599	Brassica villosa	111427	1396	0.0125284	1674	0.0150233	1381	0.0123938	1783	0.0160015	1235	0.0110835	1086	0.00974629	1028	0.00922577	859	0.00770908	0.0117139
SRR6453779	Brassica rupestris	111427	840	0.00753857	1072	0.00962065	785	0.00704497	1123	0.0100783	948	0.00850781	645	0.00578854	587	0.00526802	474	0.00425391	0.0072626
SRR6453617	Brassica rupestris	111427	877	0.00787062	1120	0.0100514	802	0.00719754	1211	0.0108681	848	0.00761036	669	0.00600393	671	0.00602188	491	0.00440647	0.00750379
SRR6453618b	Brassica rupestris	111427	888	0.00796934	1081	0.00970142	820	0.00735908	1139	0.0102219	898	0.00805909	688	0.00617445	684	0.00613855	540	0.00484622	0.00755876
SRR6453612	Brassica rupestris	111427	1070	0.0096027	1246	0.0111822	977	0.00876807	1366	0.0122591	1004	0.00901038	737	0.0066142	779	0.00699112	660	0.00592316	0.00879387
SRR6453871b	Brassica hilarionis	111427	1355	0.0121604	1591	0.0142784	1189	0.0106707	1702	0.0152746	1421	0.0127527	1056	0.00947706	956	0.00857961	756	0.00678471	0.0112473
SRR9331105b	Brassica cretica subsp. cretica	111427	7853	0.0704766	6788	0.0609188	5083	0.0456173	7239	0.0649663	6781	0.060856	6007	0.0539097	6020	0.0540264	5377	0.0482558	0.0573784
SRR9331103	Brassica cretica subsp. nivea	111427	3977	0.0356915	4281	0.0384198	3222	0.0289158	4403	0.0395147	3764	0.03378	3181	0.0285478	2840	0.0254875	2629	0.0235939	0.0317439
SRR9331106	Brassica cretica subsp. cretica	111427	2707	0.0242939	2972	0.0266722	2264	0.0203182	3022	0.0271209	2671	0.0239709	2081	0.0186759	1889	0.0169528	1623	0.0145656	0.0215713
SRR9331104	Brassica cretica subsp. nivea	111427	2858	0.0256491	3156	0.0283235	2248	0.0201746	3176	0.028503	2696	0.0241952	2194	0.01969	1941	0.0174195	1662	0.0149156	0.0223588
C0_0162	Brassica cretica	111427	11135	0.0999309	11430	0.102578	9818	0.0881115	13115	0.1177	10819	0.097095	10664	0.0957039	10139	0.0909923	9763	0.0876179	0.0974663
a IWs: identical windows.
b Representative accessions.

## Sheet: Supplementary Table 8
Supplementary Table 8. Putative differentiated regions between Curdless and Green-curd categories (Curd-emergence).
Differentiation ID	Chromsome	Start	End	Length (bp)	Fst value
Dome_1_001	Chr1	3070000	3230000	160000	0.277357
Dome_1_002	Chr1	5350000	5560000	210000	0.284708
Dome_1_003	Chr1	8390000	8500000	110000	0.23785
Dome_1_004	Chr1	9450000	9600000	150000	0.236967
Dome_1_005	Chr1	9860000	9980000	120000	0.25
Dome_1_006	Chr1	10640000	10870000	230000	0.251767
Dome_1_007	Chr1	13740000	13900000	160000	0.250843
Dome_1_008	Chr1	14740000	14860000	120000	0.2322
Dome_1_009	Chr1	16350000	16510000	160000	0.233629
Dome_1_010	Chr1	18390000	18570000	180000	0.249189
Dome_1_011	Chr1	21830000	22030000	200000	0.250855
Dome_1_012	Chr1	29300000	29400000	100000	0.25
Dome_1_013	Chr1	36120000	36330000	210000	0.261425
Dome_1_014	Chr1	41080000	41280000	200000	0.299391
Dome_1_015	Chr1	42740000	42840000	100000	0.2312
Dome_1_016	Chr1	43180000	43360000	180000	0.232286
Dome_1_017	Chr1	45130000	45330000	200000	0.260536
Dome_1_018	Chr1	47690000	47810000	120000	0.231133
Dome_1_019	Chr1	52300000	52450000	150000	0.233517
Dome_1_020	Chr1	54420000	54580000	160000	0.278586
Dome_1_021	Chr2	4380000	4520000	140000	0.2397
Dome_1_022	Chr2	4990000	5200000	210000	0.263217
Dome_1_023	Chr2	6350000	6710000	360000	0.448444
Dome_1_024	Chr2	8200000	8300000	100000	0.2313
Dome_1_025	Chr2	8440000	8560000	120000	0.2574
Dome_1_026	Chr2	14640000	14770000	130000	0.2322
Dome_1_027	Chr2	16960000	17130000	170000	0.281787
Dome_1_028	Chr2	17320000	17460000	140000	0.24294
Dome_1_029	Chr2	20660000	20760000	100000	0.2285
Dome_1_030	Chr2	21000000	21170000	170000	0.252862
Dome_1_031	Chr2	21810000	21930000	120000	0.235467
Dome_1_032	Chr2	29280000	29450000	170000	0.235067
Dome_1_033	Chr2	30180000	30280000	100000	0.2483
Dome_1_034	Chr2	31710000	31900000	190000	0.24743
Dome_1_035	Chr2	32130000	32600000	470000	0.234967
Dome_1_036	Chr2	32810000	32930000	120000	0.230333
Dome_1_037	Chr2	38310000	38550000	240000	0.258353
Dome_1_038	Chr2	39090000	39340000	250000	0.269925
Dome_1_039	Chr2	41740000	42000000	260000	0.331576
Dome_1_040	Chr2	46510000	46690000	180000	0.240287
Dome_1_041	Chr2	48280000	48400000	120000	0.235067
Dome_1_042	Chr2	50280000	50670000	390000	0.281668
Dome_1_043	Chr2	51190000	51320000	130000	0.25415
Dome_1_044	Chr2	52040000	52420000	380000	0.276476
Dome_1_045	Chr2	52640000	52890000	250000	0.264987
Dome_1_046	Chr2	53170000	53600000	430000	0.246087
Dome_1_047	Chr2	55750000	56420000	670000	0.268458
Dome_1_048	Chr2	56800000	57170000	370000	0.270168
Dome_1_049	Chr2	59250000	59410000	160000	0.231467
Dome_1_050	Chr2	59610000	59770000	160000	0.249214
Dome_1_051	Chr2	64050000	64400000	350000	0.258247
Dome_1_052	Chr2	68040000	68190000	150000	0.251617
Dome_1_053	Chr2	68950000	69090000	140000	0.232975
Dome_1_054	Chr2	69300000	69490000	190000	0.250738
Dome_1_055	Chr2	69990000	70150000	160000	0.260186
Dome_1_056	Chr2	71210000	71570000	360000	0.288
Dome_1_057	Chr3	1720000	1820000	100000	0.2325
Dome_1_058	Chr3	3570000	3670000	100000	0.2374
Dome_1_059	Chr3	5110000	5240000	130000	0.232875
Dome_1_060	Chr3	8090000	8500000	410000	0.239031
Dome_1_061	Chr3	14890000	14990000	100000	0.2353
Dome_1_062	Chr3	17000000	17380000	380000	0.296567
Dome_1_063	Chr3	18160000	18260000	100000	0.2304
Dome_1_064	Chr3	32640000	32740000	100000	0.3615
Dome_1_065	Chr3	37390000	37580000	190000	0.28315
Dome_1_066	Chr3	39860000	40740000	880000	0.312412
Dome_1_067	Chr3	55140000	55240000	100000	0.2329
Dome_1_068	Chr3	58470000	58670000	200000	0.2334
Dome_1_069	Chr3	60030000	60460000	430000	0.321294
Dome_1_070	Chr3	64680000	64820000	140000	0.23338
Dome_1_071	Chr3	65970000	66240000	270000	0.239058
Dome_1_072	Chr3	66610000	66730000	120000	0.2387
Dome_1_073	Chr3	70260000	70420000	160000	0.263786
Dome_1_074	Chr3	70980000	71170000	190000	0.26224
Dome_1_075	Chr3	72180000	72290000	110000	0.23575
Dome_1_076	Chr3	72570000	72760000	190000	0.24684
Dome_1_077	Chr3	74100000	74410000	310000	0.273338
Dome_1_078	Chr3	74990000	75280000	290000	0.246867
Dome_1_079	Chr3	75450000	75670000	220000	0.294338
Dome_1_080	Chr3	78360000	78510000	150000	0.241267
Dome_1_081	Chr4	950000	1320000	370000	0.281869
Dome_1_082	Chr4	6420000	6620000	200000	0.273245
Dome_1_083	Chr4	6790000	6900000	110000	0.24195
Dome_1_084	Chr4	10070000	10210000	140000	0.24324
Dome_1_085	Chr4	11300000	11480000	180000	0.273344
Dome_1_086	Chr4	13280000	13430000	150000	0.23985
Dome_1_087	Chr4	15570000	15730000	160000	0.2472
Dome_1_088	Chr4	16090000	16250000	160000	0.250643
Dome_1_089	Chr4	16670000	16870000	200000	0.251873
Dome_1_090	Chr4	25810000	25980000	170000	0.23885
Dome_1_091	Chr4	26460000	26710000	250000	0.342913
Dome_1_092	Chr4	34680000	34950000	270000	0.263144
Dome_1_093	Chr4	35240000	35380000	140000	0.23908
Dome_1_094	Chr4	45610000	46070000	460000	0.276522
Dome_1_095	Chr4	46270000	46400000	130000	0.229925
Dome_1_096	Chr4	47340000	48190000	850000	0.3151
Dome_1_097	Chr4	48630000	48790000	160000	0.259629
Dome_1_098	Chr4	49430000	50280000	850000	0.321937
Dome_1_099	Chr4	51090000	51290000	200000	0.280918
Dome_1_100	Chr4	51490000	51860000	370000	0.253391
Dome_1_101	Chr4	61000000	61220000	220000	0.317154
Dome_1_102	Chr4	64720000	64870000	150000	0.2375
Dome_1_103	Chr4	65010000	65780000	770000	0.280087
Dome_1_104	Chr5	9320000	9740000	420000	0.293093
Dome_1_105	Chr5	12850000	13170000	320000	0.282958
Dome_1_106	Chr5	13600000	13790000	190000	0.24878
Dome_1_107	Chr5	15820000	15960000	140000	0.2303
Dome_1_108	Chr5	17150000	17320000	170000	0.247662
Dome_1_109	Chr5	17910000	18130000	220000	0.276238
Dome_1_110	Chr5	20920000	21430000	510000	0.270232
Dome_1_111	Chr5	26200000	26950000	750000	0.320473
Dome_1_112	Chr5	27090000	27540000	450000	0.301474
Dome_1_113	Chr5	27780000	28040000	260000	0.293424
Dome_1_114	Chr5	32050000	32670000	620000	0.279492
Dome_1_115	Chr5	32780000	32890000	110000	0.23295
Dome_1_116	Chr5	35960000	36170000	210000	0.272525
Dome_1_117	Chr5	44680000	44820000	140000	0.23
Dome_1_118	Chr5	46950000	47060000	110000	0.2394
Dome_1_119	Chr5	47900000	48180000	280000	0.244989
Dome_1_120	Chr5	53230000	53400000	170000	0.258833
Dome_1_121	Chr6	4400000	4540000	140000	0.2418
Dome_1_122	Chr6	6470000	6720000	250000	0.284081
Dome_1_123	Chr6	6830000	6930000	100000	0.23
Dome_1_124	Chr6	10190000	11080000	890000	0.253274
Dome_1_125	Chr6	13440000	13570000	130000	0.2893
Dome_1_126	Chr6	24490000	24670000	180000	0.244567
Dome_1_127	Chr6	25600000	25720000	120000	0.232067
Dome_1_128	Chr6	27150000	27310000	160000	0.257957
Dome_1_129	Chr6	29470000	29600000	130000	0.239675
Dome_1_130	Chr6	29890000	30010000	120000	0.236433
Dome_1_131	Chr6	30510000	30720000	210000	0.284967
Dome_1_132	Chr6	34430000	34590000	160000	0.243986
Dome_1_133	Chr6	36040000	36140000	100000	0.2284
Dome_1_134	Chr6	36850000	36960000	110000	0.23485
Dome_1_135	Chr6	37560000	37670000	110000	0.23185
Dome_1_136	Chr6	37810000	38170000	360000	0.46753
Dome_1_137	Chr6	40040000	40390000	350000	0.44615
Dome_1_138	Chr6	41200000	41500000	300000	0.383256
Dome_1_139	Chr6	42730000	42860000	130000	0.231425
Dome_1_140	Chr7	240000	450000	210000	0.319942
Dome_1_141	Chr7	3590000	3690000	100000	0.2292
Dome_1_142	Chr7	4520000	4660000	140000	0.24644
Dome_1_143	Chr7	6980000	7080000	100000	0.2322
Dome_1_144	Chr7	8030000	8210000	180000	0.249244
Dome_1_145	Chr7	10610000	10930000	320000	0.26258
Dome_1_146	Chr7	11570000	11790000	220000	0.301315
Dome_1_147	Chr7	12150000	12390000	240000	0.37698
Dome_1_148	Chr7	13030000	13450000	420000	0.314287
Dome_1_149	Chr7	13600000	13760000	160000	0.252457
Dome_1_150	Chr7	16100000	16250000	150000	0.242683
Dome_1_151	Chr7	18830000	18950000	120000	0.230667
Dome_1_152	Chr7	23740000	23840000	100000	0.2296
Dome_1_153	Chr7	24650000	24810000	160000	0.254686
Dome_1_154	Chr7	26170000	26270000	100000	0.2283
Dome_1_155	Chr7	30910000	31120000	210000	0.250233
Dome_1_156	Chr7	33050000	33240000	190000	0.25209
Dome_1_157	Chr7	51470000	51820000	350000	0.321819
Dome_1_158	Chr7	53640000	54020000	380000	0.258564
Dome_1_159	Chr7	55840000	56030000	190000	0.27188
Dome_1_160	Chr7	60280000	60560000	280000	0.261933
Dome_1_161	Chr8	320000	430000	110000	0.2468
Dome_1_162	Chr8	630000	850000	220000	0.393469
Dome_1_163	Chr8	3860000	3970000	110000	0.2297
Dome_1_164	Chr8	6290000	6440000	150000	0.261017
Dome_1_165	Chr8	6630000	6850000	220000	0.29
Dome_1_166	Chr8	9190000	9360000	170000	0.26995
Dome_1_167	Chr8	9480000	9580000	100000	0.2307
Dome_1_168	Chr8	11540000	11740000	200000	0.281982
Dome_1_169	Chr8	12420000	12700000	280000	0.322442
Dome_1_170	Chr8	13070000	13180000	110000	0.2382
Dome_1_171	Chr8	13400000	13560000	160000	0.255514
Dome_1_172	Chr8	15410000	15610000	200000	0.288318
Dome_1_173	Chr8	19260000	19450000	190000	0.28124
Dome_1_174	Chr8	25100000	25270000	170000	0.266575
Dome_1_175	Chr8	27970000	28080000	110000	0.2346
Dome_1_176	Chr8	28470000	28700000	230000	0.251386
Dome_1_177	Chr8	30020000	30270000	250000	0.237779
Dome_1_178	Chr8	33930000	34180000	250000	0.293731
Dome_1_179	Chr8	41340000	41520000	180000	0.2641
Dome_1_180	Chr8	47880000	47990000	110000	0.23365
Dome_1_181	Chr9	8430000	8550000	120000	0.240733
Dome_1_182	Chr9	8700000	9060000	360000	0.252033
Dome_1_183	Chr9	9600000	9770000	170000	0.253462
Dome_1_184	Chr9	10040000	10240000	200000	0.323236
Dome_1_185	Chr9	10800000	11130000	330000	0.367733
Dome_1_186	Chr9	14010000	14300000	290000	0.303315
Dome_1_187	Chr9	15630000	15920000	290000	0.23804
Dome_1_188	Chr9	17440000	17640000	200000	0.296464
Dome_1_189	Chr9	19890000	20060000	170000	0.281587
Dome_1_190	Chr9	20830000	21020000	190000	0.28403
Dome_1_191	Chr9	22560000	22760000	200000	0.326955
Dome_1_192	Chr9	25420000	25550000	130000	0.237375
Dome_1_193	Chr9	28920000	29040000	120000	0.2306
Dome_1_194	Chr9	43500000	44440000	940000	0.313939
Dome_1_195	Chr9	44600000	44980000	380000	0.262922
Dome_1_196	Chr9	45170000	45890000	720000	0.315976
Dome_1_197	Chr9	46060000	46500000	440000	0.276414
Dome_1_198	Chr9	46620000	47300000	680000	0.394134
Dome_1_199	Chr9	47530000	48570000	1040000	0.377774
Dome_1_200	Chr9	49020000	49240000	220000	0.265992
Dome_1_201	Chr9	49760000	51190000	1430000	0.471787
Dome_1_202	Chr9	51300000	51590000	290000	0.38079
Dome_1_203	Chr9	52600000	52760000	160000	0.250757
Dome_1_204	Chr9	53820000	53930000	110000	0.24075
Dome_1_205	Chr9	54090000	54220000	130000	0.23765
Dome_1_206	Chr9	57750000	57950000	200000	0.279509
Dome_1_207	Chr9	58160000	58310000	150000	0.2396
Dome_1_208	Chr9	59450000	59590000	140000	0.26232
Dome_1_209	Chr9	63790000	64130000	340000	0.28226
Dome_1_210	Chr9	66340000	66440000	100000	0.2295
Dome_1_211	Chr9	66750000	66850000	100000	0.2294

## Sheet: Supplementary Table 9
Supplementary Table 9. Putative differentiated regions between Green-curd and White-curd categories (Curd-improvement).
Differentiation ID	Chromsome	Start	End	Length (bp)	Fst value
Dome_2_001	Chr1	400000	520000	120000	0.368133
Dome_2_002	Chr1	1360000	1500000	140000	0.36614
Dome_2_003	Chr1	5430000	5530000	100000	0.3603
Dome_2_004	Chr1	5840000	6100000	260000	0.386685
Dome_2_005	Chr1	10550000	10740000	190000	0.39831
Dome_2_006	Chr1	11230000	11440000	210000	0.387583
Dome_2_007	Chr1	12490000	12940000	450000	0.413104
Dome_2_008	Chr1	13570000	13910000	340000	0.405885
Dome_2_009	Chr1	16670000	17410000	740000	0.413575
Dome_2_010	Chr1	18620000	19170000	550000	0.445902
Dome_2_011	Chr1	22480000	23140000	660000	0.373044
Dome_2_012	Chr1	28250000	28400000	150000	0.364525
Dome_2_013	Chr1	29750000	29850000	100000	0.6105
Dome_2_014	Chr1	35010000	35140000	130000	0.356275
Dome_2_015	Chr1	37870000	38010000	140000	0.35148
Dome_2_016	Chr1	39090000	39220000	130000	0.3685
Dome_2_017	Chr1	40130000	40610000	480000	0.403603
Dome_2_018	Chr1	44750000	44870000	120000	0.352833
Dome_2_019	Chr1	47140000	47330000	190000	0.38395
Dome_2_020	Chr1	47610000	47990000	380000	0.35548
Dome_2_021	Chr1	49300000	49460000	160000	0.353
Dome_2_022	Chr1	52300000	52490000	190000	0.39463
Dome_2_023	Chr2	640000	910000	270000	0.405189
Dome_2_024	Chr2	1270000	1550000	280000	0.378232
Dome_2_025	Chr2	12440000	12580000	140000	0.37448
Dome_2_026	Chr2	12850000	13570000	720000	0.431253
Dome_2_027	Chr2	13800000	14280000	480000	0.372675
Dome_2_028	Chr2	14490000	14970000	480000	0.513928
Dome_2_029	Chr2	52650000	52940000	290000	0.463045
Dome_2_030	Chr2	57500000	57640000	140000	0.348867
Dome_2_031	Chr2	61700000	61890000	190000	0.39035
Dome_2_032	Chr2	65400000	65510000	110000	0.34675
Dome_2_033	Chr2	66780000	66880000	100000	0.3459
Dome_2_034	Chr2	67170000	67350000	180000	0.393233
Dome_2_035	Chr2	69320000	69730000	410000	0.374759
Dome_2_036	Chr3	1110000	1220000	110000	0.3506
Dome_2_037	Chr3	6320000	6630000	310000	0.35114
Dome_2_038	Chr3	7030000	7470000	440000	0.405414
Dome_2_039	Chr3	7750000	7960000	210000	0.385708
Dome_2_040	Chr3	8560000	8710000	150000	0.355983
Dome_2_041	Chr3	13400000	13500000	100000	0.3437
Dome_2_042	Chr3	14200000	14300000	100000	0.3443
Dome_2_043	Chr3	37390000	37610000	220000	0.416008
Dome_2_044	Chr3	38510000	38650000	140000	0.35738
Dome_2_045	Chr3	39180000	39670000	490000	0.391657
Dome_2_046	Chr3	39850000	40050000	200000	0.408209
Dome_2_047	Chr3	40310000	40810000	500000	0.446441
Dome_2_048	Chr3	41850000	42020000	170000	0.354367
Dome_2_049	Chr3	43710000	43870000	160000	0.352757
Dome_2_050	Chr3	44810000	45140000	330000	0.392436
Dome_2_051	Chr3	45690000	45980000	290000	0.42415
Dome_2_052	Chr3	46230000	46530000	300000	0.356767
Dome_2_053	Chr3	47330000	47580000	250000	0.422975
Dome_2_054	Chr3	48350000	48680000	330000	0.418936
Dome_2_055	Chr3	49450000	49770000	320000	0.403226
Dome_2_056	Chr3	49980000	50360000	380000	0.36671
Dome_2_057	Chr3	51870000	52100000	230000	0.389971
Dome_2_058	Chr3	54950000	55210000	260000	0.375635
Dome_2_059	Chr3	55860000	56020000	160000	0.369357
Dome_2_060	Chr3	56760000	56870000	110000	0.35375
Dome_2_061	Chr3	57570000	57730000	160000	0.359543
Dome_2_062	Chr3	60270000	60430000	160000	0.413586
Dome_2_063	Chr3	61150000	61260000	110000	0.37875
Dome_2_064	Chr3	63620000	63960000	340000	0.445972
Dome_2_065	Chr3	64660000	64810000	150000	0.34756
Dome_2_066	Chr3	66230000	66390000	160000	0.361514
Dome_2_067	Chr3	67250000	67480000	230000	0.410279
Dome_2_068	Chr3	68470000	68610000	140000	0.3552
Dome_2_069	Chr3	69130000	69230000	100000	0.3434
Dome_2_070	Chr3	69420000	69780000	360000	0.379688
Dome_2_071	Chr3	70050000	70190000	140000	0.36346
Dome_2_072	Chr3	70620000	71160000	540000	0.371992
Dome_2_073	Chr3	71320000	71470000	150000	0.3798
Dome_2_074	Chr3	72070000	72250000	180000	0.390456
Dome_2_075	Chr3	72500000	72620000	120000	0.3915
Dome_2_076	Chr3	73250000	73370000	120000	0.352
Dome_2_077	Chr3	76500000	76690000	190000	0.38399
Dome_2_078	Chr3	78190000	78480000	290000	0.438447
Dome_2_079	Chr3	79030000	79160000	130000	0.3547
Dome_2_080	Chr3	79300000	79630000	330000	0.373733
Dome_2_081	Chr4	0	240000	240000	0.445433
Dome_2_082	Chr4	630000	780000	150000	0.3497
Dome_2_083	Chr4	2090000	2440000	350000	0.411833
Dome_2_084	Chr4	3560000	3780000	220000	0.4152
Dome_2_085	Chr4	4490000	4630000	140000	0.38044
Dome_2_086	Chr4	6530000	6660000	130000	0.35915
Dome_2_087	Chr4	7650000	7750000	100000	0.3456
Dome_2_088	Chr4	10720000	11000000	280000	0.348
Dome_2_089	Chr4	15370000	15590000	220000	0.416846
Dome_2_090	Chr4	18300000	18520000	220000	0.434331
Dome_2_091	Chr4	19320000	19480000	160000	0.3636
Dome_2_092	Chr4	26120000	26330000	210000	0.398633
Dome_2_093	Chr4	26460000	26980000	520000	0.537492
Dome_2_094	Chr4	27590000	28440000	850000	0.4453
Dome_2_095	Chr4	30540000	30970000	430000	0.372774
Dome_2_096	Chr4	31180000	31530000	350000	0.454385
Dome_2_097	Chr4	33430000	33770000	340000	0.363506
Dome_2_098	Chr4	35190000	37230000	2040000	0.430452
Dome_2_099	Chr4	45570000	46080000	510000	0.549183
Dome_2_100	Chr4	47060000	47650000	590000	0.538842
Dome_2_101	Chr4	51530000	51660000	130000	0.3559
Dome_2_102	Chr4	53140000	53540000	400000	0.416335
Dome_2_103	Chr4	54470000	54930000	460000	0.416495
Dome_2_104	Chr4	55390000	55650000	260000	0.45648
Dome_2_105	Chr4	55920000	56050000	130000	0.3681
Dome_2_106	Chr4	57200000	57300000	100000	0.3448
Dome_2_107	Chr4	58480000	58810000	330000	0.364404
Dome_2_108	Chr4	59780000	60370000	590000	0.439132
Dome_2_109	Chr4	62320000	62560000	240000	0.361212
Dome_2_110	Chr4	65680000	65780000	100000	0.3952
Dome_2_111	Chr5	3970000	4240000	270000	0.400556
Dome_2_112	Chr5	6630000	6790000	160000	0.380629
Dome_2_113	Chr5	10550000	10760000	210000	0.408292
Dome_2_114	Chr5	11940000	12290000	350000	0.391276
Dome_2_115	Chr5	12510000	13200000	690000	0.458537
Dome_2_116	Chr5	35610000	35710000	100000	0.3459
Dome_2_117	Chr5	37020000	37430000	410000	0.381755
Dome_2_118	Chr5	37750000	37900000	150000	0.35775
Dome_2_119	Chr5	39140000	39330000	190000	0.45939
Dome_2_120	Chr5	40270000	40480000	210000	0.410417
Dome_2_121	Chr5	41250000	41420000	170000	0.381275
Dome_2_122	Chr5	41630000	41770000	140000	0.35086
Dome_2_123	Chr5	46110000	46250000	140000	0.35
Dome_2_124	Chr5	48570000	48740000	170000	0.367612
Dome_2_125	Chr5	48920000	49250000	330000	0.419385
Dome_2_126	Chr5	52540000	52740000	200000	0.392336
Dome_2_127	Chr6	850000	1010000	160000	0.3645
Dome_2_128	Chr6	7190000	7330000	140000	0.35708
Dome_2_129	Chr6	18260000	18660000	400000	0.466932
Dome_2_130	Chr6	19110000	19210000	100000	0.3566
Dome_2_131	Chr6	19520000	19670000	150000	0.36455
Dome_2_132	Chr6	24450000	24690000	240000	0.37598
Dome_2_133	Chr6	25550000	25720000	170000	0.3703
Dome_2_134	Chr6	27510000	27680000	170000	0.3942
Dome_2_135	Chr6	29840000	30090000	250000	0.450087
Dome_2_136	Chr6	38990000	39090000	100000	0.3438
Dome_2_137	Chr6	44940000	45080000	140000	0.37294
Dome_2_138	Chr6	48240000	48390000	150000	0.359983
Dome_2_139	Chr7	1700000	1810000	110000	0.34945
Dome_2_140	Chr7	2530000	2920000	390000	0.405012
Dome_2_141	Chr7	4160000	4330000	170000	0.361612
Dome_2_142	Chr7	5810000	6040000	230000	0.370264
Dome_2_143	Chr7	6530000	6760000	230000	0.401029
Dome_2_144	Chr7	6900000	8450000	1550000	0.441437
Dome_2_145	Chr7	9140000	9590000	450000	0.373915
Dome_2_146	Chr7	10490000	10760000	270000	0.427818
Dome_2_147	Chr7	17200000	17430000	230000	0.410771
Dome_2_148	Chr7	20250000	20400000	150000	0.35255
Dome_2_149	Chr7	20790000	21200000	410000	0.375129
Dome_2_150	Chr7	30560000	30840000	280000	0.365981
Dome_2_151	Chr7	33240000	33340000	100000	0.348
Dome_2_152	Chr7	34530000	34690000	160000	0.353357
Dome_2_153	Chr7	36540000	37500000	960000	0.492637
Dome_2_154	Chr7	59120000	59260000	140000	0.39702
Dome_2_155	Chr7	59690000	59820000	130000	0.388175
Dome_2_156	Chr7	60280000	60450000	170000	0.388643
Dome_2_157	Chr8	4030000	4200000	170000	0.387562
Dome_2_158	Chr8	4770000	4930000	160000	0.418271
Dome_2_159	Chr8	8160000	8280000	120000	0.3599
Dome_2_160	Chr8	11370000	11600000	230000	0.467157
Dome_2_161	Chr8	12710000	12900000	190000	0.39931
Dome_2_162	Chr8	15790000	16150000	360000	0.392552
Dome_2_163	Chr8	16920000	17060000	140000	0.38336
Dome_2_164	Chr8	18100000	18240000	140000	0.35904
Dome_2_165	Chr8	28730000	29230000	500000	0.459371
Dome_2_166	Chr8	31160000	31400000	240000	0.38886
Dome_2_167	Chr8	37640000	37820000	180000	0.375378
Dome_2_168	Chr8	44670000	45080000	410000	0.373945
Dome_2_169	Chr8	49060000	49360000	300000	0.4341
Dome_2_170	Chr8	52680000	53160000	480000	0.433533
Dome_2_171	Chr9	170000	610000	440000	0.379157
Dome_2_172	Chr9	1520000	1650000	130000	0.3683
Dome_2_173	Chr9	4940000	5090000	150000	0.361267
Dome_2_174	Chr9	6280000	6390000	110000	0.34625
Dome_2_175	Chr9	8680000	9120000	440000	0.385184
Dome_2_176	Chr9	9810000	9970000	160000	0.376757
Dome_2_177	Chr9	10410000	10690000	280000	0.383332
Dome_2_178	Chr9	10950000	11060000	110000	0.35545
Dome_2_179	Chr9	11980000	12300000	320000	0.382194
Dome_2_180	Chr9	12490000	12750000	260000	0.364567
Dome_2_181	Chr9	12910000	13110000	200000	0.398655
Dome_2_182	Chr9	53980000	54080000	100000	0.344
Dome_2_183	Chr9	56150000	56270000	120000	0.368067
Dome_2_184	Chr9	57820000	58310000	490000	0.400895
Dome_2_185	Chr9	63010000	63200000	190000	0.36206

[truncated: 9 more sheets: Supplementary Table 10, Supplementary Table 11, Supplementary Table 12, Supplementary Table 13, Supplementary Table 14, Supplementary Table 15, Supplementary Table 16, Supplementary Table 17, Supplementary Table 18]
